# Supplementary material for: A novel environment-evoked transcriptional signature predicts reactivity in single dentate granule neurons
Source: Nat Commun. 2018 Aug 6;9:3084. doi: 10.1038/s41467-018-05418-8 (PMC6079101; doi:10.1038/s41467-018-05418-8)
Supplement: Supplementary file 4 — Supplementary Data 1 [file 41467_2018_5418_MOESM4_ESM.xlsx]

## Sheet: classifiergenes
	Cell Type Estimate								Cell Type StdError								Cell Type T-value								Cell Type P-value, raw (Bonferroni alpha = 3.06e-05)								Notes
Gene Symbol	(Intercept)_Estimate	celltypeCA3_Estimate	celltypeDG_Estimate	celltypeTh_Estimate	celltypeIvy_Estimate	celltypePvalb_Estimate	celltypeSub_Estimate	celltypeVIP_Estimate	(Intercept)_Std.	celltypeCA3_Std.	celltypeDG_Std.	celltypeTh_Std.	celltypeIvy_Std.	celltypePvalb_Std.	celltypeSub_Std.	celltypeVIP_Std.	(Intercept)_t	celltypeCA3_t	celltypeDG_t	celltypeTh_t	celltypeIvy_t	celltypePvalb_t	celltypeSub_t	celltypeVIP_t	(Intercept/CA1)_Pr(>|t|)	celltypeCA3_Pr(>|t|)	celltypeDG_Pr(>|t|)	celltypeTh_Pr(>|t|)	celltypeIvy_Pr(>|t|)	celltypePvalb_Pr(>|t|)	celltypeSub_Pr(>|t|)	celltypeVIP_Pr(>|t|)	RF Importance	comments from in situ analysis
Snhg11	12.515	0.628933	-5.98481	0.74905	0.632987	1.00664	0.393795	0.620044	0.159578	0.344728	0.24126	0.62098	0.468394	0.583607	0.303	0.252315	78.4258	1.82443	-24.8065	1.20624	1.3514	1.72486	1.29966	2.45742	4.1479e-214	0.0689993	3.8027e-77	0.228598	0.177502	0.0854967	0.194634	0.0145126	12.79	Decreased in DG
Sv2b	5.30148	1.51616	-5.178	-1.1807	-4.93316	-5.01892	0.471599	-5.25928	0.184868	0.39936	0.279494	0.719392	0.542624	0.676096	0.351019	0.292302	28.6771	3.79647	-18.5263	-1.64124	-9.0913	-7.42338	1.34352	-17.9926	2.88074e-91	0.000174909	6.75917e-53	0.101709	9.67358e-18	9.97008e-13	0.180036	8.54431e-51	5.74059	Decreased in DG
Lrrc17	7.8754	-1.25886	-3.73137	0.819829	-0.397968	0.343454	0.732812	0.403746	0.117424	0.253665	0.177528	0.456942	0.344663	0.429441	0.222959	0.185664	67.0681	-4.96268	-21.0185	1.79416	-1.15466	0.799768	3.28675	2.17461	3.42276e-193	1.1207e-06	1.15874e-62	0.0737105	0.249073	0.424426	0.00112359	0.0303758	5.32682	NA
Fnbp1l	4.57667	-3.73128	-4.44531	-2.24297	3.07184	-1.50692	2.82929	2.74835	0.241019	0.520661	0.364387	0.937898	0.707439	0.881452	0.457636	0.381085	18.9888	-7.16643	-12.1994	-2.39149	4.34219	-1.70959	6.18241	7.2119	1.02329e-54	5.14549e-12	1.81815e-28	0.0173449	1.88388e-05	0.0882904	1.88053e-09	3.85975e-12	4.89148	SGZ, CA1
Prox1	0.0751861	-0.0751861	5.51639	3.05208	1.1114	-0.0751861	-0.0608393	4.20817	0.196674	0.424865	0.297343	0.765334	0.577278	0.719274	0.373436	0.310969	0.382287	-0.176965	18.5522	3.9879	1.92525	-0.104531	-0.162918	13.5324	0.702497	0.859646	5.34432e-53	8.22821e-05	0.0550657	0.916812	0.870684	1.93922e-33	3.92919	DG
Mpped1	4.87805	-3.74384	-4.86516	-4.87805	-1.34931	1.70926	0.0250631	-4.42311	0.248763	0.537389	0.376094	0.968032	0.730168	0.909772	0.472339	0.393329	19.6092	-6.96673	-12.936	-5.03914	-1.84795	1.87878	0.0530616	-11.2453	3.73757e-57	1.7919e-11	3.4064e-31	7.75346e-07	0.065513	0.061164	0.957715	5.04764e-25	3.56647	CA1, Sub
Slc6a1	0.324271	0.324532	0.774502	0.372723	9.34938	7.55486	0.712858	8.07044	0.167177	0.361144	0.252748	0.65055	0.490698	0.611398	0.317428	0.26433	1.93969	0.898622	3.06432	0.572935	19.0532	12.3567	2.24573	30.5317	0.0532776	0.369515	0.00236312	0.567083	5.71146e-55	4.80738e-29	0.0253887	9.40228e-98	3.5623	Interneurons
Synpr	0.562095	3.59569	7.39596	0.359544	0.736364	3.55651	0.784164	8.32458	0.260733	0.563248	0.394191	1.01461	0.765303	0.953549	0.495068	0.412255	2.15583	6.38384	18.7624	0.354366	0.962186	3.72976	1.58395	20.1928	0.0318264	5.91613e-10	7.96017e-54	0.723293	0.336667	0.000225874	0.114171	1.93192e-59	3.54829	DG, CA3, some interneurons
Vip	-5.31975e-16	-1.86954e-14	8.47349e-16	3.5043	2.3077	9.308e-15	0.0491552	9.37541	0.245038	0.529342	0.370462	0.953535	0.719233	0.896147	0.465266	0.387438	-2.171e-15	-3.53182e-14	2.28728e-15	3.67506	3.20855	1.03867e-14	0.10565	24.1985	1	1	1	0.000277801	0.00146619	1	0.915925	7.33325e-75	3.54689	small subset of interneurons
Adarb2	2.04165	0.199617	2.94423	5.84381	1.07805	-1.59374	0.273959	7.40649	0.189302	0.40894	0.286198	0.736647	0.555639	0.692313	0.359438	0.299313	10.7851	0.488133	10.2874	7.93299	1.9402	-2.30205	0.762186	24.745	2.097e-23	0.625783	1.08859e-21	3.43252e-14	0.0532148	0.0219604	0.446499	6.46608e-77	3.54466	small subset of interneurons, low level in DG
Meg3	11.9917	0.396461	-2.36939	0.183091	0.158554	0.791686	0.459938	0.180324	0.103648	0.223905	0.156701	0.403333	0.304227	0.379059	0.196802	0.163882	115.696	1.77067	-15.1205	0.453944	0.52117	2.08855	2.33707	1.10033	2.28378e-267	0.0775476	1.55461e-39	0.65017	0.602601	0.0375209	0.0200389	0.271996	3.46232	all regions, lower in DG
Htr3a	0.0417133	-0.0417133	-0.0417133	-0.0417133	0.39353	-0.0417133	-0.0417133	7.12366	0.180667	0.390286	0.273143	0.703045	0.530294	0.660733	0.343042	0.28566	0.230885	-0.106879	-0.152716	-0.0593323	0.742097	-0.0631318	-0.121598	24.9376	0.817549	0.914951	0.878717	0.952724	0.458561	0.9497	0.903292	1.22951e-77	3.08925	small subset of interneurons
Cntnap2	5.44836	0.566843	-4.85259	2.19375	-1.09471	-1.27381	-1.9269	0.771949	0.257538	0.556346	0.389361	1.00218	0.755925	0.941864	0.489001	0.407203	21.1555	1.01887	-12.463	2.18898	-1.44817	-1.35244	-3.94049	1.89573	3.39468e-63	0.309018	1.95023e-29	0.0293047	0.148527	0.177169	9.94588e-05	0.0588768	3.07417	all regions, lower in DG
Kcnc2	2.19744	2.5586	-2.10648	5.85925	1.85476	5.35443	-0.944789	2.69422	0.240961	0.520535	0.364299	0.937672	0.707268	0.881239	0.457525	0.380993	9.11947	4.91533	-5.78228	6.24872	2.62243	6.07602	-2.065	7.07157	7.86478e-18	1.40471e-06	1.72174e-08	1.28899e-09	0.00913918	3.42517e-09	0.0397112	9.33607e-12	3.04804	Expressed in CA1 and CA3.Punctate in interneurons. Absent from CA2 (broad) and DG
Dkk3	5.77133	0.733048	-5.59045	-5.77133	-4.43399	-4.4283	-1.3098	-5.1348	0.261536	0.564982	0.395405	1.01774	0.767659	0.956485	0.496592	0.413524	22.0671	1.29747	-14.1385	-5.67076	-5.77599	-4.62977	-2.63759	-12.4172	1.0007e-66	0.195384	9.52614e-36	3.12815e-08	1.78115e-08	5.28828e-06	0.00874881	2.87813e-29	2.94443	Expressed in CA3, CA1, Sub, absent from DG and CA2 (narrow)
Zbtb20	6.76701	2.89197	2.56263	-5.4259	-4.81929	-4.02222	-4.87477	-3.81368	0.247311	0.534253	0.373899	0.962382	0.725907	0.904462	0.469583	0.391033	27.3623	5.4131	6.8538	-5.63799	-6.63899	-4.44708	-10.3811	-9.75282	1.47787e-86	1.2008e-07	3.58871e-11	3.72162e-08	1.31522e-10	1.1943e-05	5.21186e-22	6.81865e-20	2.91346	not in Sub
Ntm	7.60787	-3.85857	-6.19426	-2.64452	-2.45479	1.65165	0.47214	0.668006	0.272977	0.589698	0.412703	1.06226	0.801242	0.998328	0.518316	0.431615	27.87	-6.5433	-15.009	-2.48953	-3.06373	1.65441	0.910912	1.54769	2.18838e-88	2.32324e-10	4.20638e-39	0.0132878	0.00236769	0.0990027	0.363013	0.122664	2.72584	CA1 and Sub, interneurons
Gad2	0.393708	-0.0143742	-0.202517	-0.303384	8.40916	7.02782	0.16714	6.11447	0.147075	0.317719	0.222357	0.572327	0.431696	0.537882	0.27926	0.232547	2.67691	-0.0452417	-0.910771	-0.530088	19.4794	13.0657	0.59851	26.2935	0.00780516	0.963942	0.363087	0.596411	1.20869e-56	1.11339e-31	0.549914	1.16211e-82	2.69428	Interneurons, low levels in DG
Vps8	6.69891	-0.961084	-3.18473	0.259262	0.0366435	0.925234	0.59807	0.225461	0.126841	0.274008	0.191766	0.493587	0.372304	0.463881	0.24084	0.200553	52.8134	-3.5075	-16.6074	0.525261	0.0984237	1.99455	2.48327	1.12419	3.87059e-162	0.000515596	2.41066e-45	0.599757	0.921656	0.046922	0.0135192	0.261756	2.67076	moderate expression throughout, heavier in CA3 and CA1
Rfx3	4.20648	-1.01046	4.20529	-3.78071	-2.58769	-2.14558	-1.61462	-1.5682	0.271726	0.586996	0.410812	1.05739	0.797571	0.993754	0.515941	0.429637	15.4806	-1.72141	10.2365	-3.5755	-3.24446	-2.15906	-3.12947	-3.65005	6.18381e-41	0.0861222	1.62118e-21	0.000402286	0.00129837	0.0315721	0.00190898	0.000305113	2.58175	high expression in DG
Dock10	0.947399	-0.415606	4.49808	-0.0637557	0.461613	1.93054	0.0702666	1.17902	0.242902	0.524728	0.367233	0.945224	0.712965	0.888337	0.461211	0.384062	3.90034	-0.792041	12.2486	-0.0674503	0.647456	2.1732	0.152352	3.06986	0.00011661	0.428911	1.20061e-28	0.946264	0.517791	0.0304826	0.879003	0.00232096	2.55868	high expression in DG
Nrxn3	7.56524	1.2511	-4.03454	1.36638	0.348781	3.0079	-1.89069	3.45554	0.280889	0.60679	0.424665	1.09305	0.824465	1.02726	0.533339	0.444125	26.9332	2.06183	-9.50052	1.25006	0.423039	2.92807	-3.545	7.78057	5.33029e-85	0.040014	4.61529e-19	0.212171	0.672545	0.00364994	0.000449862	9.54826e-14	2.5351	expressed in all, low and punctate in DG
Erbb4	0.0167038	0.0758327	-0.00438427	-0.0167038	6.83212	2.7866	0.21075	6.6974	0.160637	0.347016	0.242861	0.625102	0.471503	0.587481	0.305011	0.25399	0.103984	0.218528	-0.0180526	-0.0267217	14.4901	4.74331	0.690961	26.3688	0.917246	0.827154	0.985608	0.978698	4.25441e-37	3.14552e-06	0.49008	6.15352e-83	2.33423	interneurons
Cit	2.17494	0.376847	0.415007	7.8682	5.61977	6.85871	4.70836	5.7178	0.204441	0.441644	0.309086	0.795559	0.600076	0.74768	0.388184	0.32325	10.6384	0.853283	1.34269	9.89015	9.3651	9.17333	12.1292	17.6885	6.77858e-23	0.394127	0.180303	2.38124e-20	1.27368e-18	5.28848e-18	3.28629e-28	1.34764e-49	2.30873	low level in interneurons, sub, and gc
Neurod6	6.31397	1.42591	-5.95263	-6.31397	-4.97712	-5.71834	-2.47259	-5.7973	0.253502	0.547627	0.383259	0.986473	0.744079	0.927104	0.481338	0.400822	24.907	2.60381	-15.5316	-6.40054	-6.68897	-6.16796	-5.13691	-14.4635	1.60012e-77	0.00964	3.91189e-41	5.36868e-10	9.74821e-11	2.04099e-09	4.80987e-07	5.38482e-37	2.27628	Absent from DG
Cntnap5c	3.97132	2.22613	-3.97132	0.0349556	0.413057	-0.328648	-2.90807	-0.0788666	0.312482	0.675039	0.472429	1.21599	0.917197	1.14281	0.593327	0.494078	12.709	3.29778	-8.40618	0.0287467	0.450347	-0.28758	-4.90129	-0.159624	2.39162e-30	0.00108176	1.32205e-15	0.977084	0.652758	0.773851	1.50155e-06	0.873276	2.26559	NA
Igf1	0.0573884	-0.000533714	0.0130247	2.5697	1.04404	2.40423	0.077634	6.59986	0.161134	0.348089	0.243612	0.627033	0.47296	0.589296	0.305953	0.254775	0.356154	-0.00153327	0.0534652	4.09818	2.20747	4.07984	0.253744	25.9046	0.721955	0.998778	0.957394	5.25706e-05	0.0279752	5.66769e-05	0.799852	3.14052e-81	2.17374	low expression in DG, CA3, and CA2
Celf2	10.2122	-0.0797825	-0.1192	-0.136079	-1.37989	-2.76071	-0.0351454	-5.4473	0.160785	0.347335	0.243084	0.625676	0.471936	0.588021	0.305291	0.254224	63.5146	-0.229699	-0.490365	-0.217491	-2.92389	-4.69492	-0.115121	-21.4272	5.1966e-186	0.81847	0.624204	0.827961	0.00369803	3.92998e-06	0.90842	2.99098e-64	2.15997	high expression in all
Runx1t1	3.40093	1.1485	-3.16034	0.525019	-3.21814	2.6137	0.88519	0.0129908	0.235004	0.507666	0.355292	0.914489	0.689782	0.859452	0.446214	0.371573	14.4718	2.26232	-8.89506	0.574112	-4.66544	3.04113	1.98378	0.0349617	5.00239e-37	0.0243336	4.04977e-17	0.566287	4.49681e-06	0.00254746	0.0481165	0.972132	1.90787	low expression in all, lower in DG
Dlx1	0.138053	-0.00926266	-0.0568528	0.240988	5.62045	3.46184	0.133845	5.47589	0.157592	0.340437	0.238256	0.61325	0.462563	0.576342	0.299228	0.249174	0.876019	-0.0272081	-0.23862	0.392969	12.1507	6.00656	0.4473	21.9761	0.381663	0.97831	0.811549	0.694599	2.74278e-28	5.04522e-09	0.654955	2.24552e-66	1.85426	Interneurons
Atp2b1	9.53408	-0.629766	-0.624738	-0.145774	-3.72139	-4.14129	-1.6504	-4.38567	0.144826	0.312861	0.218957	0.563575	0.425094	0.529657	0.274989	0.22899	65.8311	-2.01293	-2.85325	-0.25866	-8.75428	-7.81883	-6.0017	-19.1522	9.91392e-191	0.0449416	0.00460326	0.79606	1.11841e-16	7.39476e-14	5.18325e-09	2.33149e-55	1.85418	high expression throughout
C1ql2	0.281285	-0.281285	4.28712	-0.281285	-0.281285	-0.281285	-0.174237	-0.281285	0.210775	0.455327	0.318662	0.820207	0.618667	0.770844	0.40021	0.333265	1.33452	-0.617765	13.4535	-0.342944	-0.454663	-0.364905	-0.435364	-0.844028	0.18296	0.53716	3.85866e-33	0.731861	0.649654	0.715418	0.663585	0.399271	1.73218	DG-specific
Cnr1	3.51523	-0.292067	-3.0871	-2.52829	1.74981	-2.4283	-1.46198	5.1503	0.250663	0.541494	0.378967	0.975425	0.735745	0.91672	0.475947	0.396333	14.0237	-0.539373	-8.14609	-2.59199	2.37829	-2.6489	-3.07174	12.9949	2.6187e-35	0.589997	8.03666e-15	0.00997041	0.0179673	0.00846728	0.00230682	2.05123e-31	1.66276	interneurons, CA3, CA2, CA1, and Sub. Not in GC, not in DG
Cpne7	5.92919	2.02996	-5.34893	2.27208	-2.08784	-5.18823	-1.30318	-2.35754	0.303824	0.656335	0.459339	1.18229	0.891783	1.11114	0.576887	0.480388	19.5152	3.09287	-11.6449	1.92175	-2.3412	-4.66929	-2.25899	-4.90757	8.74107e-57	0.0021531	1.88233e-26	0.055506	0.0198223	4.41849e-06	0.0245425	1.45744e-06	1.5631	low expression in DG, hilus
Vstm2a	1.3295	2.83211	3.89431	2.24349	7.25292	5.6002	2.42989	7.45031	0.288238	0.622666	0.435775	1.12165	0.846036	1.05414	0.547293	0.455745	4.6125	4.54837	8.93652	2.00018	8.57283	5.31257	4.43984	16.3475	5.71785e-06	7.62729e-06	2.99706e-17	0.0463079	4.08351e-16	2.00302e-07	1.23282e-05	2.52214e-44	1.53922	moderate expression in DG, interneurons
Gad1	0.182376	-0.0549578	3.82497	0.503425	8.8615	8.08222	0.206858	7.90351	0.223726	0.483303	0.338242	0.870603	0.656679	0.818207	0.4248	0.353742	0.815178	-0.113713	11.3084	0.578249	13.4944	9.87798	0.486953	22.3426	0.415564	0.909535	3.01288e-25	0.563494	2.70173e-33	2.61479e-20	0.626618	8.68309e-68	1.49437	interneurons, moderate expression in DG
Mir344g	2.06712	-1.03292	-1.56452	2.99095	4.61299	5.36386	1.90537	6.3239	0.315906	0.682436	0.477605	1.22931	0.927247	1.15533	0.599828	0.499492	6.54346	-1.51357	-3.27575	2.43303	4.97493	4.64272	3.17653	12.6607	2.32111e-10	0.1311	0.00116683	0.0155087	1.0568e-06	4.98647e-06	0.00163257	3.61434e-30	1.45368	NA
Sez6	7.2846	-2.67224	-5.56614	-0.111223	0.0605968	-4.98058	-1.15263	0.0771758	0.226056	0.488338	0.341765	0.879672	0.66352	0.82673	0.429225	0.357427	32.2247	-5.47212	-16.2864	-0.126437	0.0913262	-6.02444	-2.68538	0.215921	1.64185e-103	8.8619e-08	4.37873e-44	0.899464	0.927289	4.56813e-09	0.00761437	0.829184	1.45221	CA1, interneurons, Sub
Khdrbs3	4.83011	1.33655	-4.61539	-3.45709	-3.03475	-2.65045	-2.13443	-2.93936	0.239348	0.517052	0.361861	0.931396	0.702535	0.875341	0.454464	0.378443	20.1803	2.58494	-12.7546	-3.71173	-4.31972	-3.0279	-4.69659	-7.76697	2.1629e-59	0.0101722	1.61766e-30	0.000241887	2.07477e-05	0.0026584	3.89998e-06	1.0454e-13	1.43571	expressed in all at varying levels
Slc17a7	7.35909	0.504928	0.128905	-6.48689	-6.46925	-6.94377	-0.1306	-6.7832	0.166816	0.360364	0.252202	0.649145	0.489638	0.610077	0.316743	0.263759	44.115	1.40116	0.511118	-9.99297	-13.2123	-11.3818	-0.412322	-25.7174	9.96083e-140	0.162114	0.609613	1.07778e-20	3.13402e-32	1.65042e-25	0.680374	1.54577e-80	1.353	expressed highly in all, absent from many interneurons
Fxyd6	1.67864	0.221055	-0.678923	-1.05194	0.843639	-1.41438	1.90298	7.11488	0.305081	0.65905	0.461239	1.18719	0.895473	1.11574	0.579273	0.482375	5.50228	0.335414	-1.47195	-0.886079	0.942115	-1.26766	3.28511	14.7497	7.57988e-08	0.737528	0.141995	0.376226	0.346829	0.205821	0.00112996	4.24206e-38	1.32043	interneuron, low level in DG
Ahcyl2	3.65747	0.208946	3.28635	-0.74521	-1.28737	-1.06759	-1.37712	-0.94976	0.271974	0.587532	0.411186	1.05836	0.798298	0.99466	0.516412	0.430029	13.4479	0.355634	7.99236	-0.70412	-1.61265	-1.07332	-2.6667	-2.20859	4.05244e-33	0.722344	2.29628e-14	0.481859	0.107786	0.283918	0.00804093	0.0278961	1.28576	DG and CA2
Ncald	2.18268	3.08425	4.09715	3.90252	4.1048	3.35089	4.24545	2.29764	0.312765	0.675649	0.472856	1.21709	0.918026	1.14384	0.593863	0.494524	6.97868	4.56487	8.6647	3.20644	4.47134	2.92951	7.14888	4.64616	1.66411e-11	7.08431e-06	2.12401e-16	0.00147666	1.07349e-05	0.00363355	5.74763e-12	4.90923e-06	1.27405	DG, CA3, Sub, and interneurons
Tenm4	5.98577	1.01563	-5.08628	1.06182	-0.0483613	-1.74693	-0.17328	-2.19273	0.289786	0.626009	0.438115	1.12767	0.850579	1.0598	0.550232	0.458192	20.6558	1.62238	-11.6095	0.941607	-0.0568569	-1.64836	-0.314922	-4.78561	2.99847e-61	0.105685	2.52365e-26	0.347089	0.954694	0.10024	0.753022	2.58534e-06	1.24371	low expression in CA1
Ptchd4	0.190815	-0.134319	3.36323	1.68684	4.28504	6.01727	2.43645	0.884832	0.224783	0.485588	0.339841	0.874718	0.659784	0.822074	0.426808	0.355414	0.848886	-0.276612	9.89649	1.92844	6.49462	7.31962	5.70854	2.48958	0.396566	0.782253	2.26785e-20	0.0546657	3.09604e-10	1.94355e-12	2.55776e-08	0.0132858	1.22636	DG, some Sub
Tmem108	1.63213	7.05942	7.19243	5.21671	2.26067	2.45416	2.21427	1.09009	0.359117	0.775781	0.542934	1.39746	1.05408	1.31336	0.681874	0.567814	4.54484	9.09975	13.2473	3.73299	2.14469	1.86862	3.24733	1.9198	7.74835e-06	9.0912e-18	2.31363e-32	0.000223109	0.0327143	0.0625699	0.00128575	0.0557527	1.18411	DG, CA3, absent from many interneurons
Ptprd	5.87266	-0.365408	-0.0747826	4.30789	2.13861	-0.880685	4.53311	0.229259	0.294758	0.63675	0.445632	1.14702	0.865173	1.07798	0.559673	0.466053	19.9237	-0.573864	-0.167813	3.75574	2.47189	-0.816974	8.09958	0.491916	2.18623e-58	0.566455	0.866835	0.000204556	0.0139489	0.414538	1.10565e-14	0.623109	1.16725	low expression, CA2, some intereneurons
Rnf182	2.97222	5.17897	0.55575	-2.17433	-2.84506	-2.26469	-1.28915	-2.51829	0.294726	0.63668	0.445583	1.14689	0.865078	1.07787	0.559611	0.466002	10.0847	8.13435	1.24724	-1.89585	-3.2888	-2.10108	-2.30365	-5.40403	5.29484e-21	8.7118e-15	0.213201	0.058862	0.00111574	0.0363987	0.021869	1.25796e-07	1.14144	highest in CA3, moderate in CA1 and hilus, low in DG
Phxr4	1.5747	0.35064	3.33686	0.237346	0.0347291	-0.812445	-0.122906	-0.0450515	0.223082	0.481912	0.337268	0.868096	0.654789	0.815851	0.423577	0.352723	7.05885	0.727601	9.89379	0.27341	0.0530387	-0.995825	-0.290163	-0.127725	1.01079e-11	0.467378	2.31542e-20	0.784711	0.957733	0.320071	0.771875	0.898445	1.13516	moderate in DG
Calb1	2.92188	-2.11319	3.07401	2.46639	1.90094	-0.620796	-1.46463	-0.797206	0.341179	0.73703	0.515814	1.32766	1.00143	1.24775	0.647814	0.539451	8.56408	-2.86716	5.95953	1.8577	1.89823	-0.497531	-2.26088	-1.47781	4.34494e-16	0.00441041	6.54537e-09	0.0641104	0.0585461	0.619149	0.0244238	0.140421	1.12138	DG, CA1
Slc8a1	4.83743	-0.68999	-4.28446	-0.445608	-0.216648	-3.27562	-1.01406	-4.62309	0.255209	0.551315	0.38584	0.993116	0.749089	0.933347	0.484579	0.403521	18.9548	-1.25154	-11.1042	-0.448697	-0.289216	-3.50954	-2.09267	-11.4569	1.39278e-54	0.211634	1.59397e-24	0.653947	0.772599	0.000511797	0.0371491	8.8999e-26	1.00394	not in DG, absent from some interneurons
