# Supplementary material for: A novel environment-evoked transcriptional signature predicts reactivity in single dentate granule neurons
Source: Nat Commun. 2018 Aug 6;9:3084. doi: 10.1038/s41467-018-05418-8 (PMC6079101; doi:10.1038/s41467-018-05418-8)
Supplement: Supplementary file 5 — Supplementary Data 2 [file 41467_2018_5418_MOESM5_ESM.xlsx]

## Sheet: Sheet1
	N	N,NE FOS+	N,NE FOS-	N,HC FOS-	cluster precision
VIP	64	27	15	22	0.99
Ivy	12	2	7	3	0.77
Pvalb	8	4	1	3	0.91
Th	7	1	1	5	0.98
CA3	26	13	10	3	0.73
CA1	72	33	20	19	0.91
Sub	33	11	12	10	0.85
DG	76	26	27	23	1
