# Supplementary material for: A novel environment-evoked transcriptional signature predicts reactivity in single dentate granule neurons
Source: Nat Commun. 2018 Aug 6;9:3084. doi: 10.1038/s41467-018-05418-8 (PMC6079101; doi:10.1038/s41467-018-05418-8)
Supplement: Supplementary file 6 — Supplementary Data 3 [file 41467_2018_5418_MOESM6_ESM.xlsx]

## Sheet: DG_1hrFOSp_1hrFOSn
genesymbol	test_statistic	p-value	padj		Test conditions:
Arc	-1.7692	0	0		cell type	DG
Inhba	-1.75243	0	0		condition	1hr NE
Ankrd33b	-1.58037	0	0		FOS	FOS+, FOS-
Gadd45b	-1.53931	0	0		comparison	FOS+ vs. FOS-
Tet3	-1.39636	0	0
Gpr3	-1.34864	0	0
1700016P03Rik	-1.31034	0	0
Lingo1	-1.28424	0	0
Spry2	-1.26147	0	0
Prdm5	1.25431	0	0
Nr4a2	-1.23938	0	0
Ifrd1	-1.21588	0	0
Pcdh8	-1.2087	0	0
Cenpa	-1.19035	0	0
Plk2	-1.16212	0	0
Homer1	-1.15653	0	0
Arl4d	-1.14852	0	0
Vgf	-1.14517	0	0
Bdnf	-1.13518	0	0
Mir22hg	-1.11836	0	0
Pak6	-1.1	4.69682e-08	0
Zfp948	-1.08577	4.69682e-08	0
Tpt1	-1.05725	4.69682e-08	0
Rbbp7	-1.01706	4.69682e-08	0
Gadd45g	-1.01032	4.69682e-08	0
Junb	-1.00687	4.69682e-08	0
Sgk1	-1.00636	4.69682e-08	0
Cep70	0.995703	4.69682e-08	0
Per3	0.973813	9.39364e-08	0
Ap2b1	-0.970403	9.39364e-08	0
Slc6a17	-0.957516	9.39364e-08	0
Myef2	0.947494	9.39364e-08	0
Etv3	-0.940869	1.40905e-07	0
Dnajb5	-0.938669	1.40905e-07	0
Scn3b	0.936961	1.40905e-07	0
Arpp19	-0.935264	1.40905e-07	0
Nr4a1	-0.932221	1.40905e-07	0
Kdm6b	-0.924854	1.40905e-07	0
Ptgs2	-0.924214	1.40905e-07	0
Fbxo33	-0.918041	1.87873e-07	0
Srxn1	-0.912366	1.87873e-07	0
Mtif2	0.901749	1.87873e-07	0
Lincpint	-0.896748	2.34841e-07	0
Pop5	0.892506	2.34841e-07	0
B230319C09Rik	-0.889643	2.81809e-07	0
Synpo	-0.880842	2.81809e-07	0
F730043M19Rik	0.875282	2.81809e-07	0
Rasl10a	0.872476	2.81809e-07	0
Gm23347	-0.871818	2.81809e-07	0
Arhgef7	-0.86731	3.28777e-07	0
Nr4a3	-0.865683	3.28777e-07	0
Clasp2	0.862347	3.28777e-07	0
Rfwd2	-0.859494	3.28777e-07	0
Hpcal4	-0.855441	3.28777e-07	0
Mirg	-0.852037	3.28777e-07	0
Med14	-0.851633	3.28777e-07	0
Prosc	-0.850881	3.28777e-07	0
Prpf38b	-0.848381	3.75746e-07	0
Omg	0.845532	4.22714e-07	0
Epha10	-0.844288	4.22714e-07	0
C1ql2	0.843349	4.22714e-07	0
Snx32	0.837293	5.1665e-07	0
Rnf128	-0.825495	5.63618e-07	0
Ier3ip1	0.825262	5.63618e-07	0
Vps41	0.808855	9.86332e-07	0
Gpr155	0.808751	9.86332e-07	0
Nefm	-0.80287	1.0333e-06	0
Pde4a	-0.79729	1.08027e-06	0
Snhg11	0.793301	1.17421e-06	0
Rapgef4	0.790513	1.40905e-06	0
Arhgap20	0.786686	1.50298e-06	0
Tmem178	-0.78646	1.50298e-06	0
Tiparp	-0.784723	1.54995e-06	0
Arhgap21	0.781982	1.69086e-06	0
Frmd6	-0.781101	1.69086e-06	0
Adcyap1r1	0.778308	1.83176e-06	0
Osbpl6	-0.775438	1.9257e-06	0
Suco	-0.769538	2.25447e-06	0
Nptx2	-0.7695	2.25447e-06	0
Prpsap1	0.767562	2.34841e-06	0
Hist3h2a	0.767454	2.34841e-06	0
Ntrk2	-0.764191	2.53628e-06	0
Slc2a1	-0.761344	2.72416e-06	0
Rab26os	0.759423	2.81809e-06	0
Atpif1	0.7527	3.56958e-06	0
Fuom	0.751373	3.61655e-06	0
Mt2	-0.751223	3.61655e-06	0
Gpr89	0.748158	3.94533e-06	0
1810030O07Rik	-0.745482	4.18017e-06	0
Fosl2	-0.745105	4.18017e-06	0
Rheb	-0.744685	4.18017e-06	0
Mtch2	0.743561	4.41501e-06	0
Errfi1	-0.740128	4.60288e-06	0
Jmjd1c	-0.739177	4.64985e-06	0
Tmem147	0.731198	6.01193e-06	0
Zfp157	0.730881	6.01193e-06	0
Rab11fip3	-0.729323	6.29374e-06	0
Insr	0.728342	6.48161e-06	0
Pim1	-0.727147	6.66948e-06	0
Lin7b	0.724694	7.0922e-06	0
Sybu	0.723487	7.32704e-06	0
Mt1	-0.721917	7.51491e-06	0
Ndel1	-0.721341	7.56188e-06	0
Rps4x	0.721019	7.56188e-06	0
Gm12216	0.720834	7.56188e-06	0
Stk40	-0.719283	7.89066e-06	0
Ctps2	0.716786	8.50124e-06	0
Tspan31	-0.715507	8.83002e-06	0
Soga3	0.712921	9.34667e-06	0
Tia1	0.712571	9.39364e-06	0
Mmd2	0.712321	9.48758e-06	0
Smim14	-0.710625	9.58151e-06	0
Zfp532	0.709557	9.81635e-06	0
Gm17212	-0.709062	9.95726e-06	0
Gm2606	-0.708746	9.95726e-06	0
Nrp1	-0.708341	1.00042e-05	0
Cdk11b	-0.705553	1.08027e-05	0
Chn1os1	0.70534	1.08027e-05	0
Mapk4	-0.70334	1.09906e-05	0
Fmnl1	-0.701107	1.13663e-05	0
Tef	0.699723	1.14602e-05	0
Gpi1	0.69937	1.16011e-05	0
Epdr1	0.698407	1.19299e-05	0
Cltc	-0.698189	1.20239e-05	0
Akap11	0.695688	1.25405e-05	0
Nicn1	0.693613	1.31511e-05	0
Dcaf17	0.693242	1.31981e-05	0
Neat1	-0.691251	1.37617e-05	0
Fosb	-0.689247	1.43723e-05	0
Slc35b4	0.68811	1.4795e-05	0
Rasl11a	-0.687623	1.49359e-05	0
Zeb2	0.686914	1.51238e-05	0
Rars2	0.686499	1.52177e-05	0
Atf3	-0.681969	1.67676e-05	0
Npc1	0.681828	1.68146e-05	0
Sars	0.678703	1.80358e-05	0
Gm21092	0.678381	1.80828e-05	0
Scamp5	0.677949	1.82237e-05	0
Stmn4	-0.676571	1.87403e-05	0
Fam3a	0.675739	1.90221e-05	0
Ylpm1	0.675145	1.9257e-05	0
Fbxw7	-0.670263	2.0713e-05	0
Dpysl5	-0.667304	2.17463e-05	0
Ndufc2	0.664722	2.26856e-05	0
Btg2	-0.663763	2.29675e-05	0
Rtn4rl1	-0.663734	2.29675e-05	0
Baiap2	-0.662839	2.33902e-05	0
Vstm2a	0.660779	2.43295e-05	0
Ypel4	0.660411	2.44235e-05	0
Dcun1d4	-0.660175	2.44704e-05	0
Arid5b	-0.659982	2.47522e-05	0
Vdac3	0.659981	2.47522e-05	0
Higd2a	0.658657	2.55507e-05	0
Sertad1	-0.657846	2.58795e-05	0
Per2	-0.654399	2.70537e-05	0
2610507B11Rik	0.654161	2.73355e-05	0
Dnajc1	-0.653015	2.79461e-05	0
Iqsec3	-0.650762	2.9496e-05	0
Ccdc12	0.6503	2.98248e-05	0
Dclk1	-0.649423	3.06233e-05	0
Mrpl41	0.648144	3.12339e-05	0
Zfp414	0.646281	3.2502e-05	0
Arl5b	-0.645632	3.31126e-05	0
Akap9	0.645111	3.32535e-05	0
H2-T23	-0.644714	3.36292e-05	0
Ppp2r4	0.644396	3.3911e-05	0
Cald1	0.644193	3.40989e-05	0
Fos	-0.64391	3.45216e-05	0
Zscan26	0.642481	3.5508e-05	0
B830012L14Rik	-0.639978	3.6964e-05	0
Gm11531	-0.638427	3.80442e-05	0
Gm10558	-0.636206	3.93594e-05	0.00581395
Gm3272	-0.633821	4.18017e-05	0.00578035
Fgfr1	-0.63332	4.22714e-05	0.00574713
Cryzl1	0.631961	4.33517e-05	0.00571429
Tmbim6	0.63126	4.40092e-05	0.00568182
Ufd1l	0.631169	4.41971e-05	0.00564972
Mapk1ip1	0.62909	4.55592e-05	0.00561798
Tor2a	0.628342	4.58879e-05	0.00558659
Atf4	-0.62774	4.65925e-05	0.00555556
Dtna	-0.626848	4.73909e-05	0.00552486
Sidt1	0.625492	4.83303e-05	0.00549451
Rb1cc1	0.625461	4.83303e-05	0.00546448
Hook1	0.625071	4.88e-05	0.00543478
Tmem50a	0.62503	4.88e-05	0.00540541
2700062C07Rik	0.624782	4.91757e-05	0.00537634
Rgs7bp	-0.623635	5.0256e-05	0.00534759
Lrrtm1	0.622264	5.16181e-05	0.00531915
Mkl1	-0.621034	5.34028e-05	0.00529101
Coa3	0.619623	5.49998e-05	0.00526316
A830018L16Rik	0.618963	5.62209e-05	0.0052356
Kcnab2	0.618201	5.69255e-05	0.00520833
Tcf4	0.618131	5.70664e-05	0.00518135
Ndufa4	0.617412	5.7677e-05	0.00515464
Nop10	0.614537	6.0495e-05	0.00512821
Mpdz	0.614363	6.06829e-05	0.00510204
Tenm2	0.614123	6.10117e-05	0.00507614
Cry2	-0.613472	6.18571e-05	0.00505051
Cers1	0.610725	6.51919e-05	0.00502513
Pde1b	0.610648	6.52388e-05	0.005
Txndc15	0.610232	6.58025e-05	0.00497512
Atp2b2	0.608553	6.77751e-05	0.0049505
Dcaf8	0.608036	6.82918e-05	0.00492611
4930402H24Rik	0.605529	7.12038e-05	0.00490196
Ccpg1	0.604618	7.29416e-05	0.00487805
Odf2	0.604504	7.30825e-05	0.00485437
5330417C22Rik	0.604361	7.32704e-05	0.00483092
Sv2a	0.603558	7.46325e-05	0.00480769
Psd3	-0.602055	7.68869e-05	0.00478469
Rabgap1l	0.600988	7.88126e-05	0.0047619
Macf1	0.600748	7.90945e-05	0.00473934
Erc1	-0.60074	7.90945e-05	0.00471698
Elmod1	0.600734	7.91414e-05	0.00469484
C2cd5	0.600105	8.00338e-05	0.0046729
Tro	0.599664	8.06914e-05	0.00465116
Mmd	0.598281	8.2711e-05	0.00462963
Pcmt1	0.598012	8.31337e-05	0.00460829
Ccdc85a	0.597246	8.43549e-05	0.00458716
Gm3160	-0.597193	8.44958e-05	0.00456621
Mia3	-0.595189	8.78305e-05	0.00454545
Per1	-0.595153	8.78305e-05	0.00452489
Slc25a3	-0.594716	8.83942e-05	0.00900901
Gm15624	0.594009	8.96623e-05	0.00896861
Rprml	-0.593479	9.09304e-05	0.00892857
Ccdc132	0.593115	9.14941e-05	0.00888889
Abr	-0.592314	9.28092e-05	0.00884956
Hps4	0.592048	9.31379e-05	0.00881057
Nrxn1	0.591888	9.32789e-05	0.00877193
Actn2	-0.590786	9.52985e-05	0.00873362
Cacng3	0.590374	9.60969e-05	0.00869565
9330159F19Rik	0.589752	9.73651e-05	0.00865801
Rsrc2	0.589599	9.78348e-05	0.00862069
Cul9	-0.589372	9.83044e-05	0.00858369
Cd200	0.588868	9.87741e-05	0.00854701
Acot13	0.587284	0.000102297	0.00851064
Pdcd4	0.58713	0.000102672	0.00847458
Gm17214	-0.586701	0.000103471	0.00843882
Tmem33	0.586645	0.000103565	0.00840336
Aarsd1	0.58556	0.000105115	0.0083682
Qk	-0.585422	0.00010535	0.00833333
Efnb3	0.584445	0.000107416	0.00829876
Pigt	0.582468	0.000111972	0.00826446
Pcmtd2	0.582001	0.000112912	0.00823045
Grm2	0.58185	0.000113334	0.00819672
Gm11655	-0.580591	0.000116011	0.00816327
Hmgn3	0.579474	0.000118219	0.00813008
Clstn1	0.579382	0.000118454	0.00809717
Calb1	0.578945	0.000119111	0.00806452
Slc48a1	0.578686	0.000119722	0.00803213
Robo2	0.57854	0.000120004	0.008
Faah	0.5785	0.000120145	0.00796813
6820431F20Rik	0.57811	0.000121084	0.00793651
Ddhd2	0.577992	0.000121319	0.00790514
Ptprn	-0.577667	0.000122164	0.00787402
Uimc1	0.577095	0.000123573	0.00784314
Jkamp	0.576637	0.000124701	0.0078125
Adss	0.576206	0.000125593	0.0077821
Rgs2	-0.576064	0.000125922	0.00775194
Rap1b	-0.57599	0.000126016	0.00772201
Caml	0.57584	0.000126814	0.00769231
Pcsk1	-0.574946	0.000129163	0.00766284
Sptbn1	0.574496	0.000129914	0.00763359
Gabra1	0.574182	0.000130759	0.00760456
Psenen	0.574076	0.000130994	0.00757576
Sat1	-0.573748	0.000131887	0.00754717
Nlgn3	0.573631	0.000132028	0.0075188
Idh3g	0.572888	0.000133718	0.00749064
Dync1i1	0.572835	0.000133812	0.00746269
Mbd5	0.571449	0.000136818	0.00743494
Csrnp3	0.570938	0.00013818	0.00740741
AI854517	-0.570727	0.000138932	0.00738007
Dlgap4	-0.570591	0.000139167	0.00735294
Wdr35	0.569566	0.00014175	0.010989
Fyco1	0.569111	0.000143018	0.0109489
Mbd2	-0.569094	0.000143112	0.0109091
Cltb	-0.568898	0.000144005	0.0108696
Pmm1	0.568805	0.000144286	0.0108303
Sdf4	0.568462	0.000145226	0.0107914
Orai2	0.568044	0.000146447	0.0107527
0610011F06Rik	0.567899	0.000147057	0.0107143
1810022K09Rik	0.567626	0.000147762	0.0106762
Cog5	0.567617	0.000147762	0.0106383
Map2k1	0.567526	0.000147856	0.0106007
Mysm1	0.567276	0.00014856	0.0105634
Gucy1b3	0.56629	0.000151003	0.0105263
Krtcap2	0.565645	0.000152694	0.0104895
Polr3a	0.562911	0.000161524	0.010453
AI593442	0.562668	0.000162416	0.0104167
Gstp1	0.562662	0.000162416	0.0103806
Ate1	0.562464	0.000163027	0.0103448
Prkag2	0.561469	0.000166643	0.0103093
Fbxw5	0.561102	0.000168099	0.010274
Hax1	-0.560956	0.000168522	0.0102389
Tmem2	-0.560582	0.000170025	0.0102041
Srgap3	0.560453	0.000170635	0.0101695
Hsf2	-0.559783	0.000172702	0.0101351
1700029F12Rik	-0.559259	0.000174252	0.010101
Ttc14	0.559144	0.000174769	0.0100671
Reep2	0.559122	0.000174816	0.0100334
Hmgn2	0.559042	0.000175097	0.01
Cxcl12	0.558421	0.000176694	0.00996678
Gm23164	-0.557584	0.000179231	0.00993377
Mbtps1	0.557468	0.000179466	0.00990099
Tmem205	0.556649	0.000182659	0.00986842
Sult2b1	-0.553763	0.000192898	0.0131148
Kdsr	0.553615	0.000193415	0.0130719
Smad7	-0.553472	0.000193932	0.0130293
Dph6	0.553182	0.000195341	0.012987
Mir3082	0.552144	0.00019985	0.012945
Phf14	0.551784	0.000201165	0.0129032
Ndufv2	0.550856	0.000204312	0.0128617
Dleu2	-0.550722	0.000204781	0.0128205
Araf	0.549725	0.000209055	0.0127796
3110043O21Rik	0.549489	0.000209995	0.0127389
Arf4	-0.549358	0.000210793	0.0126984
Skil	-0.54928	0.000211122	0.0126582
Cfdp1	0.548654	0.000214692	0.0126183
P4ha1	-0.548512	0.000215255	0.0125786
Lrrc16a	0.547951	0.000217181	0.0125392
Thra	0.54793	0.000217322	0.0125
Ost4	0.547707	0.000218308	0.0124611
Baz1a	-0.547559	0.000218872	0.0124224
Gfm2	0.547488	0.000219154	0.0123839
Nrn1	-0.547326	0.000219858	0.0123457
A230006K03Rik	0.546514	0.000223522	0.0123077
Gas7	0.546294	0.000224649	0.0122699
Gm6483	0.545979	0.000225776	0.0122324
Ip6k2	0.545753	0.000226762	0.0121951
Piga	-0.545748	0.000226809	0.0121581
Wdr47	0.545695	0.000227044	0.0121212
Hint1	0.544763	0.000231224	0.0120846
Kcna4	-0.544261	0.000233573	0.0120482
Spock2	0.543282	0.000237471	0.012012
Fam133b	0.542812	0.000239256	0.011976
Npy	-0.542671	0.00023982	0.0119403
Lrrn2	0.542444	0.000240618	0.0119048
Gpr19	-0.542394	0.000240806	0.0118694
Birc2	0.542012	0.000242215	0.0118343
Cdh13	0.541875	0.000242779	0.0117994
Wdr75	0.541192	0.000245879	0.0132353
Ccnh	0.540622	0.000248368	0.0146628
Ube2g1	-0.540522	0.000248838	0.0146199
Ppp1r9a	0.5404	0.000249401	0.0145773
Gm9806	-0.539828	0.000252736	0.0145349
Slc1a2	0.539267	0.000256165	0.0144928
Tbrg1	0.5392	0.000256775	0.0144509
Tgs1	0.538198	0.000261848	0.0144092
Wbp2	0.537616	0.000265042	0.0143678
Rnf13	0.537436	0.000265887	0.0143266
Zswim6	-0.537289	0.000266779	0.0142857
Gm10605	0.536353	0.000271382	0.014245
Jmjd8	0.535983	0.000273402	0.0142045
2010111I01Rik	-0.53596	0.000273637	0.0141643
Kcnj9	0.535883	0.000273872	0.0141243
Disp2	0.535185	0.000278381	0.0140845
Ciapin1	-0.534912	0.00027979	0.0140449
Lgi3	0.534705	0.000281246	0.0140056
Gnal	0.53467	0.00028134	0.0139665
Uros	0.534636	0.000281574	0.0139276
Snap47	0.534591	0.000281997	0.0138889
Luc7l3	0.534463	0.000282889	0.0138504
Ppan	-0.533213	0.0002897	0.0138122
Mast4	-0.532713	0.000292048	0.0137741
Abhd8	0.532398	0.000293786	0.0137363
Smc1a	-0.532015	0.000296322	0.0136986
Herc2	-0.53155	0.000298953	0.0163934
Slc2a3	-0.531315	0.000300456	0.0163488
Dot1l	-0.531102	0.00030163	0.0163043
Armcx3	-0.530605	0.000304307	0.0162602
Mid1	-0.530427	0.000305105	0.0162162
Clasp1	0.530143	0.000306186	0.0161725
Slc26a10	-0.530116	0.000306327	0.016129
Cpeb1	0.529907	0.000307501	0.0160858
Ctbp2	0.529806	0.000308299	0.0160428
Trap1	0.529692	0.000308675	0.016
Pja1	-0.528736	0.000314546	0.0159574
Rpl7a	0.52748	0.000322249	0.0159151
Gcc2	0.527345	0.000323282	0.015873
Kcnj2	-0.526774	0.000326241	0.0158311
Mga	0.525021	0.000337654	0.0157895
Rasa1	0.525005	0.000337795	0.015748
Tceal5	0.523931	0.000344934	0.0157068
Gm12396	0.523654	0.000346344	0.0156658
Ift122	0.523195	0.000349725	0.015625
Atxn7	-0.523095	0.000350383	0.0155844
Cap1	-0.522779	0.000352355	0.0181347
Senp6	0.522097	0.00035677	0.0180879
Rnps1	0.52121	0.000362688	0.0180412
Ptdss2	0.521187	0.000362735	0.0179949
Rab26	0.52014	0.000370485	0.0179487
2017-09-03	0.519877	0.00037227	0.0179028
Hnrnpu	-0.519761	0.000373538	0.0178571
Rasl11b	-0.519461	0.000375793	0.0178117
Ybx1	-0.519441	0.000375793	0.0177665
Tmem198	-0.518259	0.000383261	0.0177215
Gm22710	0.516739	0.000393594	0.0176768
Sik1	-0.515967	0.000399089	0.0188917
Phf20l1	0.515695	0.000401719	0.0201005
Dzip3	0.515477	0.000403739	0.0200501
Magoh	-0.514574	0.000410314	0.02
Tsc22d2	-0.513992	0.000415199	0.0199501
Mcoln1	0.513901	0.000416044	0.0199005
Aatf	0.513661	0.000417923	0.0198511
Sltm	0.51333	0.000420037	0.019802
Nbr1	0.512608	0.000426189	0.0197531
Bicd1	0.512565	0.000426565	0.0197044
A230050P20Rik	0.512103	0.0004299	0.019656
Slc6a8	-0.511971	0.000431121	0.0196078
Dock10	0.511709	0.00043347	0.0195599
Kif5c	0.510375	0.00044446	0.0195122
St6galnac5	0.510364	0.000444554	0.0194647
Vti1b	0.509917	0.000447748	0.0194175
Tuba1a	0.5096	0.000450378	0.0193705
Pdgfa	-0.50931	0.000452914	0.0217391
Pgls	0.508856	0.000455967	0.0216867
Ptprs	0.508789	0.000456766	0.0216346
1190007I07Rik	0.508739	0.000456954	0.0215827
Sumo2	0.508543	0.000458738	0.0215311
Tmed4	0.508384	0.000459725	0.0214797
Vps13c	0.508104	0.000462355	0.0214286
Ntng2	0.508082	0.00046259	0.0213777
Gtpbp8	0.508024	0.000462966	0.021327
Arhgap44	0.507993	0.000463153	0.0212766
Psma4	0.507954	0.000463341	0.0212264
Ccdc47	0.507757	0.000464703	0.0211765
Gtf2i	0.507665	0.000465361	0.0211268
Ice2	0.507618	0.000465878	0.0210773
Trim44	0.507181	0.000469071	0.021028
Tonsl	0.507028	0.00047034	0.020979
Uck1	0.506728	0.000473205	0.0209302
Chgb	-0.50574	0.000481706	0.0208817
Hsp90aa1	-0.505614	0.000482739	0.0208333
Sgcb	0.505589	0.000482974	0.0207852
Ivns1abp	-0.505483	0.000484336	0.0207373
Sec11c	0.504885	0.000490677	0.0206897
Rab11a	-0.503315	0.000503358	0.0229358
Gpr85	0.502874	0.000507444	0.0228833
Gprasp1	-0.502247	0.000513597	0.0228311
Ahcyl1	-0.501858	0.000517777	0.022779
Egr1	-0.501737	0.00051914	0.0227273
Gm25749	0.501526	0.00052083	0.0226757
Gm13349	-0.501097	0.000524682	0.0226244
Gabarapl2	-0.500977	0.000525621	0.0225734
Zwint	-0.500682	0.000528768	0.0225225
Med12l	0.500642	0.00052905	0.0224719
Rps11	0.500543	0.00052966	0.0224215
Rufy2	0.500334	0.000531727	0.0223714
Ints3	0.500072	0.000534169	0.0223214
Nfx1	0.499645	0.000537974	0.0222717
Sik3	-0.499534	0.000538725	0.0222222
Dpm2	0.498968	0.000544127	0.0221729
Oaz1	-0.498644	0.000546851	0.0221239
Tpt1-ps3	-0.498379	0.000549622	0.0242826
Edem2	0.498191	0.000551642	0.0242291
Stxbp6	0.498045	0.000552769	0.0241758
BC005537	-0.497709	0.00055709	0.0241228
Gm23474	-0.497176	0.000562303	0.02407
Tspan5	-0.49698	0.000564699	0.0240175
Mapk8ip1	0.496213	0.000573059	0.0239651
Slc24a5	0.495953	0.00057522	0.023913
Arhgef2	0.495185	0.000583862	0.0238612
Tmem191c	0.494868	0.000587056	0.0238095
Napepld	0.494811	0.00058776	0.0237581
Fbxo38	0.494404	0.000592692	0.0237069
Fam13a	0.494357	0.00059288	0.0236559
Car11	0.493778	0.000599878	0.0236052
Krit1	0.493703	0.000600582	0.0235546
Atp5k	0.493118	0.000607299	0.025641
Nav1	0.492685	0.000611714	0.0255864
Mical2	0.49262	0.000612512	0.0255319
Rnft1	-0.492446	0.000614532	0.0254777
Clpp	0.492113	0.000617961	0.0254237
Arxes2	0.491726	0.000622141	0.02537
Zcchc7	0.491365	0.000626368	0.0253165
Epha7	-0.491284	0.000627354	0.0252632
Mrpl53	0.490829	0.000632756	0.0252101
R3hdm4	0.490604	0.000635433	0.0251572
Mcfd2	0.490187	0.000640411	0.0251046
Hace1	0.489681	0.000645907	0.0250522
Pianp	0.488468	0.000660561	0.0270833
Gm28062	-0.488461	0.000660655	0.027027
Usp2	-0.488423	0.000661359	0.026971
Trerf1	0.488366	0.000662205	0.0269151
Trpc6	0.488126	0.000664694	0.0268595
Chd9	0.487782	0.000668827	0.0268041
Csrnp1	-0.487776	0.000668874	0.026749
Lypd1	0.487608	0.000670847	0.026694
Prrt1	0.486334	0.000687427	0.0266393
Lpin2	0.486311	0.000687661	0.0265849
Naa38	0.486274	0.000688037	0.0265306
Samd4	-0.48596	0.000691701	0.0264766
Usp36	-0.485718	0.000695599	0.0264228
Hspa12a	0.485287	0.00070039	0.0263692
Bag3	-0.484948	0.000704382	0.0273279
Tmem175	0.484807	0.000706026	0.0282828
Sort1	0.484438	0.000710347	0.0282258
Bccip	0.483989	0.00071542	0.028169
Calu	-0.483933	0.000715748	0.0281124
Kcnf1	-0.48386	0.000717157	0.0280561
Tgfb2	-0.483788	0.000717862	0.028
Lsm3	0.483531	0.000721479	0.0279441
Nfix	0.483387	0.000723216	0.0278884
Pnmal1	0.483366	0.000723733	0.027833
Wdfy3	0.483192	0.0007258	0.0277778
Dhrs7	0.482846	0.00073059	0.0277228
Add3	0.482604	0.000734207	0.027668
Ak2	0.4825	0.000735851	0.0276134
Rcor3	0.482447	0.000736367	0.0275591
Rtf1	-0.482323	0.000738105	0.0275049
Spred2	-0.481988	0.000742567	0.027451
Tmem9	0.481606	0.000747499	0.0273973
Tmem126a	0.481374	0.000751069	0.0273438
Ptpn5	0.481258	0.000753182	0.0272904
Slc12a5	0.480182	0.000767601	0.0291829
1700080N15Rik	0.480153	0.000767836	0.0291262
Hmbox1	0.479492	0.000776243	0.0290698
B230217C12Rik	0.47948	0.000776431	0.0290135
Epn2	0.479414	0.000777277	0.0289575
Cbx3	0.479054	0.000782678	0.0289017
Eprs	-0.478787	0.000786436	0.0288462
Gm10175	0.478293	0.000793434	0.0287908
Gm14410	0.478233	0.000794138	0.0287356
Tmem59	0.478176	0.000794749	0.0286807
Gm4076	0.477992	0.00079705	0.028626
Tmem50b	0.477955	0.000797426	0.0285714
Hspa5	-0.477772	0.000800009	0.0285171
Rpl6	0.477732	0.000800667	0.028463
Pstk	0.477585	0.000802874	0.0284091
Ergic3	0.477172	0.000808323	0.0283554
Ccdc88a	0.476968	0.000811	0.0283019
Gdap1	0.47677	0.000813442	0.0282486
Ehd1	0.476549	0.000816495	0.0281955
Palmd	0.476457	0.000817294	0.0281426
Angel2	-0.476417	0.000818092	0.0280899
Stmn3	0.476389	0.000818468	0.0280374
Lmo7	-0.475234	0.000835564	0.0298507
Mdm4	0.474911	0.00084059	0.0297952
Ntf3	0.474861	0.000841952	0.0297398
Sphkap	0.474801	0.000842985	0.0296846
Myo5b	0.473972	0.000855573	0.0296296
Eefsec	0.472638	0.000875205	0.0295749
Ktn1	0.472403	0.000879433	0.0313653
Pttg1ip	-0.472348	0.000880137	0.0313076
Bphl	0.472325	0.000880278	0.03125
Dgkg	0.472189	0.000882063	0.0311927
Cerkl	0.472086	0.000883472	0.0311355
Rexo4	0.471247	0.000897609	0.0310786
Ift20	0.471035	0.000901038	0.0310219
Ndfip2	-0.470225	0.000913156	0.0309654
Cwc15	0.470217	0.000913203	0.0309091
Rpl7	0.469913	0.000917477	0.030853
Stxbp5l	-0.469766	0.000919872	0.0307971
D130040H23Rik	0.46967	0.000921986	0.0325497
Churc1	-0.469498	0.000924475	0.032491
Ndufaf3	0.469429	0.000925555	0.0324324
Yipf2	0.469013	0.00093199	0.0323741
Tvp23b	0.469005	0.000932272	0.032316
B4galt3	0.468752	0.00093617	0.0322581
Amph	0.468508	0.000939646	0.0322004
Raf1	0.468336	0.00094237	0.0321429
Tram1l1	0.468299	0.000942793	0.0320856
Adora1	-0.468269	0.000943215	0.0320285
Rpl18	0.468192	0.00094439	0.0319716
Gpr22	-0.468182	0.000944718	0.0319149
Rpl27a	0.467735	0.000952092	0.0318584
Gm10039	0.467429	0.00095646	0.0318021
Gnpat	0.467397	0.000957071	0.031746
Ccnl1	-0.466638	0.000968907	0.0316901
Ist1	0.466615	0.00096933	0.0316344
Lrrtm3	0.46638	0.000973839	0.0315789
Ptprd	0.466264	0.000976187	0.0315236
Tmem167	0.465853	0.000983326	0.0332168
Mbip	0.465502	0.000988962	0.0331588
Spag9	0.465109	0.000996008	0.033101
Anapc5	0.464956	0.000998638	0.0330435
Enpp5	0.4648	0.00100103	0.0329861
Rabl2	0.464145	0.00101245	0.0329289
Gbf1	0.463853	0.00101658	0.032872
Mal2	0.463637	0.00102038	0.0328152
Mn1	-0.463364	0.00102564	0.0344828
Tnrc6c	0.463329	0.00102611	0.0344234
Ift88	0.462827	0.00103443	0.0343643
Stx1b	-0.462609	0.00103842	0.0343053
Pigyl	0.462526	0.00103978	0.0342466
Arl6ip1	0.461972	0.00105002	0.034188
Ruvbl2	0.461678	0.00105495	0.0341297
Tango2	0.461612	0.00105622	0.0340716
Sstr2	-0.461579	0.00105707	0.0340136
Il1r1	0.46144	0.00106035	0.0339559
Dusp4	-0.461202	0.00106571	0.0338983
Eif5	-0.460871	0.00107205	0.0338409
Acvr1b	0.459933	0.00109126	0.035473
Bhlhe40	0.459716	0.00109549	0.0354132
Rpl14	0.459567	0.0010983	0.0353535
Igfbp5	0.459467	0.00110042	0.0352941
Scn3a	0.459387	0.00110234	0.0352349
Dync1li1	0.459252	0.00110521	0.0351759
Rbm15	-0.459056	0.00110915	0.0351171
Eml6	0.459003	0.00111033	0.0350584
Hecw1	0.458838	0.00111348	0.035
Camta1	0.458242	0.00112714	0.0366057
Lppr1	0.458141	0.00112879	0.0365449
Tm2d2	0.458061	0.00113038	0.0364842
Pdhb	0.458009	0.00113137	0.0364238
Rbck1	0.457811	0.00113517	0.0363636
Hp1bp3	0.457576	0.00114029	0.0363036
Rpl37a	0.457076	0.00115077	0.0362438
Rapgef6	-0.456404	0.00116448	0.0361842
Rnf167	0.456289	0.00116711	0.0361248
Prkdc	0.456113	0.00117101	0.0360656
Nrp2	-0.456039	0.00117294	0.0360065
Dbn1	0.45504	0.00119534	0.0375817
Atp8a1	0.454357	0.00120981	0.0375204
Gramd1b	-0.454199	0.00121361	0.0374593
Pea15a	0.453817	0.00122211	0.0373984
Poglut1	0.453762	0.00122282	0.0373377
Mcl1	-0.453627	0.00122517	0.0388979
Anapc4	0.453535	0.00122704	0.038835
Fam173a	0.453335	0.00123094	0.0387722
Mtmr12	0.453296	0.00123155	0.0387097
Cnnm1	-0.453107	0.00123508	0.0386473
Ppp4r4	-0.453086	0.00123559	0.0385852
2900011O08Rik	0.452703	0.00124423	0.0385233
Otud4	0.45267	0.00124499	0.0384615
Slirp	0.452567	0.00124729	0.0384
Ranbp2	-0.452515	0.00124841	0.0383387
Atp6v1g1	0.452494	0.00124874	0.0382775
Sdk2	-0.452454	0.00124987	0.0382166
Pik3ip1	0.452233	0.00125433	0.0381558
Dnm1	0.452028	0.00125889	0.0380952
Fuz	0.451924	0.00126128	0.0380349
Ccnl2	-0.451802	0.00126434	0.0379747
Svop	0.451603	0.00126917	0.0379147
Hsd17b12	-0.451585	0.0012696	0.0378549
Fcho2	0.451366	0.00127444	0.0377953
Tardbp	0.451365	0.00127444	0.0377358
Hivep2	-0.451293	0.00127547	0.0376766
Tomm5	0.451261	0.00127599	0.0376176
Atp6v1e1	0.451236	0.00127645	0.0375587
Sf3b2	0.451094	0.00127993	0.0375
Gm21814	0.451091	0.00128002	0.0374415
Pcdh17	-0.45071	0.00128895	0.0389408
Actl6b	0.450654	0.0012905	0.0388802
Etv1	0.450535	0.00129271	0.0388199
Ly6e	0.450524	0.0012928	0.0387597
Itm2c	0.449868	0.00130868	0.0386997
Cox7b	0.449563	0.00131633	0.0386399
Tstd2	0.449476	0.00131859	0.0385802
2810403A07Rik	-0.449358	0.00132126	0.0385208
Nt5c	0.449322	0.00132192	0.0384615
Dync1li2	0.449099	0.00132723	0.0399386
Ndufb11	0.448886	0.0013323	0.0398773
Stim2	0.448837	0.00133371	0.0398162
Sema5a	0.447596	0.00136405	0.0397554
Osbp2	0.447455	0.00136724	0.0396947
Polr2g	0.447211	0.00137415	0.0396341
Gm14306	0.446869	0.00138397	0.0410959
Gm23114	0.446752	0.00138721	0.0410334
Ski	-0.446653	0.00138927	0.0409712
Arpc5	-0.446483	0.00139312	0.0409091
Plec	0.446464	0.00139359	0.0408472
Rps6ka3	-0.445987	0.00140421	0.0407855
Tnrc6b	0.445964	0.00140496	0.040724
B3galnt1	0.445954	0.00140505	0.0406627
Gad1	-0.445563	0.00141393	0.0406015
Map3k4	0.445471	0.0014167	0.0405405
Prmt8	-0.444747	0.00143605	0.041979
Prkacb	0.44455	0.00144136	0.0419162
Mrps5	0.444543	0.0014415	0.0418535
Slc25a12	0.444173	0.00145057	0.041791
Add1	0.444063	0.00145334	0.0417288
Gm20404	0.443916	0.00145775	0.0416667
Pde10a	-0.443717	0.00146264	0.0416048
Galt	0.443206	0.00147443	0.0430267
Myh10	-0.443193	0.00147457	0.042963
Atp5g2	0.44281	0.0014841	0.0428994
D930015E06Rik	0.442643	0.001488	0.042836
Gm13389	-0.442542	0.00149007	0.0427729
Olfm1	0.442499	0.00149086	0.0427099
Tamm41	0.442223	0.00149768	0.0426471
Gm26853	0.441723	0.00151177	0.0425844
Ankrd13d	0.441095	0.00152835	0.042522
Mrps10	0.440594	0.0015415	0.0439239
Atp6v1b2	-0.440592	0.0015415	0.0438596
Ryr1	-0.440219	0.00155263	0.0437956
Rbm5	0.440186	0.00155347	0.0437318
Gm8506	-0.439908	0.00156014	0.0436681
Ccdc28b	0.439781	0.00156343	0.0436047
Tmem258	0.439659	0.00156648	0.0435414
Pcnxl4	0.439582	0.00156832	0.0434783
Tmem181a	0.439114	0.00158104	0.0448625
Gnl3	-0.439035	0.00158278	0.0447977
Myh9	-0.438983	0.00158447	0.044733
Sptbn2	-0.438084	0.00160946	0.0446686
Ndufa10	0.437951	0.00161331	0.0446043
Snrpd2	0.43779	0.00161857	0.0445402
Brinp1	-0.437682	0.00162223	0.0444763
Gmps	0.437666	0.00162266	0.0444126
Dguok	0.437322	0.00163257	0.0457797
Dpf1	0.437139	0.00163726	0.0457143
Crym	0.436625	0.00165089	0.0456491
Cwc25	-0.436504	0.00165478	0.045584
Mir410	-0.436501	0.00165492	0.0455192
Gm10443	0.436471	0.00165619	0.0454545
Maf1	0.436263	0.00166225	0.0453901
Wwp1	0.436205	0.00166361	0.0453258
Hectd2	-0.436174	0.00166446	0.0452617
Pcyox1	0.435911	0.00167179	0.0451977
Usp14	0.435404	0.0016847	0.0465444
Ormdl3	0.435226	0.00169039	0.0464789
Prpf39	0.435129	0.00169349	0.0464135
Irf3	0.435045	0.00169654	0.0463483
Smim8	0.435042	0.00169663	0.0462833
Cnot2	0.43475	0.00170457	0.0462185
Prrc2c	-0.434291	0.00171843	0.0461538
Spsb1	-0.434151	0.00172326	0.0460894
Zbtb18	0.434148	0.0017234	0.0460251
Rwdd1	0.434073	0.00172589	0.045961
Tm9sf4	0.433648	0.00173872	0.0472879
Scfd1	0.433109	0.0017545	0.0472222
2610044O15Rik8	0.432924	0.00176079	0.0471567
Pde4dip	-0.432828	0.00176314	0.0470914
5330434G04Rik	0.432712	0.0017661	0.0470263
Rpl14-ps1	0.432582	0.00176971	0.0469613
Sppl2a	0.432323	0.00177793	0.0468966
Cnpy2	0.432216	0.00178071	0.0482094
Haghl	0.432141	0.00178258	0.0481431
Cox7a2l	0.431923	0.00178846	0.0480769
Gm561	0.431075	0.00181499	0.048011
Ak5	0.43067	0.00182711	0.0493151
Exosc2	-0.430304	0.00183881	0.0492476
Ptprr	0.429804	0.00185449	0.0491803
Fam3c	0.429662	0.00185952	0.0491132
Mettl23	0.429612	0.00186102	0.0490463
Unc80	0.4295	0.00186473	0.0489796
Mknk1	0.429476	0.00186548	0.048913
Slc16a1	-0.42918	0.00187502	0.0488467
Sypl	0.429105	0.00187737	0.0487805
Fam163b	0.429063	0.00187906	0.0487145
Zmym3	0.429047	0.00187957	0.0486486
Tceal3	0.428997	0.00188141	0.048583
Fam53b	-0.428734	0.00189047	0.0498652
Mapt	0.428693	0.00189164	0.0497981
Nhp2l1	-0.428632	0.00189343	0.0497312
Ide	0.428251	0.00190611	0.0496644
Rwdd4a	-0.428002	0.00191466	0.0495979
Hmces	0.427877	0.00191898	0.0495315
Trim46	0.427826	0.00192058	0.0494652
H2afz	-0.427818	0.00192091	0.0493992
Rpl17-ps8	-0.42765	0.00192664	0.0506667
Shisa7	0.42759	0.0019288	0.0505992
Nr1d1	0.427122	0.00194491	0.0505319
Wbscr22	0.426911	0.00195181	0.0504648
Tapbpl	-0.426747	0.00195665	0.0503979
Akr1a1	0.426526	0.00196402	0.0503311
Osgep	0.426109	0.00197755	0.0502646
Fam19a1	0.426023	0.00198098	0.0515192
Grb14	0.42593	0.00198455	0.0514512
Mccc1	0.425529	0.00199822	0.0513834
Impad1	0.425069	0.00201348	0.0513158
Otud7a	-0.424981	0.00201616	0.0512484
1500011B03Rik	0.424952	0.00201667	0.0511811
Rufy3	0.424786	0.0020224	0.051114
Slc6a6	-0.424149	0.00204354	0.052356
Rit2	0.423884	0.00205209	0.0522876
Cox7c	-0.423178	0.0020759	0.0535248
Cacna1b	0.422798	0.00208905	0.053455
B230307C23Rik	0.422783	0.00208976	0.0533854
Ccdc84	0.422271	0.00210859	0.053316
Plk5	0.422127	0.00211385	0.0532468
Cog4	0.422038	0.00211775	0.0531777
Cbx6	0.421898	0.00212277	0.0531088
Sec24a	-0.421475	0.00213813	0.0530401
Lias	0.420715	0.00216589	0.0542636
Nlgn1	0.420338	0.00217989	0.0541935
Vcl	-0.420224	0.00218374	0.0541237
Ptp4a2	-0.419829	0.00219797	0.0553411
Heatr6	0.419744	0.00220084	0.0552699
Zdhhc4	0.41961	0.00220591	0.055199
Tor1a	0.41938	0.00221479	0.0551282
Rnaset2b	0.419277	0.00221807	0.0550576
Pja2	0.419236	0.00221939	0.0549872
Orc2	0.419133	0.0022223	0.054917
Sertad2	-0.418692	0.00223869	0.0561224
Mapk1	0.418679	0.00223893	0.056051
Stard5	0.418452	0.00224776	0.0559796
Arl8b	0.418251	0.0022556	0.0559085
Mars	0.41817	0.00225856	0.0558376
Rbmx	0.41806	0.00226321	0.0557668
Zfp280c	0.418031	0.0022649	0.0556962
Nrcam	0.417528	0.00228453	0.05689
Gm14418	0.417463	0.00228688	0.0568182
Klhl22	0.417439	0.00228787	0.0567465
Abhd16a	0.417392	0.00229003	0.0566751
Pan2	0.417332	0.00229219	0.0566038
Ankzf1	0.417314	0.00229271	0.0565327
Gm6710	0.417196	0.00229684	0.0564617
Lztfl1	0.416433	0.00232615	0.056391
Fbxo8	0.416225	0.00233498	0.0563204
Tmem14a	0.4162	0.00233615	0.05625
Katnal1	0.416091	0.00234038	0.0561798
Rpl37rt	0.416051	0.00234179	0.0567332
Naa60	0.416007	0.00234385	0.0566625
Thoc7	0.415978	0.00234484	0.0572139
Thrsp	0.415807	0.00235142	0.0571429
B3galt5	0.415589	0.00236119	0.057072
Gm16111	-0.415385	0.00237011	0.0570012
Rab40c	0.415355	0.00237185	0.0569307
Shprh	0.415242	0.00237626	0.0568603
Zbtb1	-0.415067	0.00238359	0.0567901
Nfs1	0.414837	0.00239228	0.0579531
Nxf1	0.414766	0.00239496	0.0578818
Camkv	0.414676	0.00239876	0.0578106
Grk6	-0.414569	0.00240341	0.0577396
Birc6	0.414423	0.00240844	0.0576687
Uqcr11	0.41412	0.00242046	0.057598
Mir5099	0.414118	0.00242069	0.0575275
Uqcrb	0.414106	0.00242112	0.0574572
Gm14327	0.414099	0.00242149	0.0573871
Chac2	0.413201	0.00245714	0.0585366
Chd6	0.412912	0.00246945	0.0584653
Zfp955a	0.41285	0.00247184	0.0583942
C230004F18Rik	0.412759	0.00247565	0.0583232
Matr3	0.412735	0.00247692	0.0582524
Gm26732	0.412517	0.00248565	0.0581818
Scd2	0.412505	0.00248612	0.0581114
Myl6	-0.412326	0.00249387	0.0592503
Spint2	0.412266	0.00249645	0.0591787
Pak1	0.412048	0.00250524	0.0591074
Tll1	-0.412001	0.00250683	0.0590361
Psmd14	0.411793	0.00251524	0.0589651
Gak	-0.410794	0.0025584	0.0600962
Nsmaf	0.410689	0.00256259	0.060024
Spata2l	0.410583	0.002567	0.059952
Gm26916	-0.410536	0.0025686	0.0598802
Trmt13	0.410148	0.00258386	0.0598086
Gm26705	-0.409729	0.00260223	0.0609319
Dlgap2	-0.409718	0.00260279	0.0608592
Zcchc18	0.409412	0.00261674	0.0607867
Tpr	0.409365	0.00261876	0.0607143
Mat2b	0.409033	0.0026329	0.0606421
Ina	-0.408727	0.00264652	0.0605701
Fam213a	0.408555	0.00265417	0.0616845
Abhd6	0.408418	0.00265957	0.0616114
Arpc2	-0.407845	0.00268517	0.0615385
Emc3	0.407606	0.00269593	0.0626478
Gm29371	-0.407596	0.00269649	0.0625738
Tnfrsf19	0.407517	0.00270072	0.0625
Msh3	0.406951	0.00272627	0.0624264
Fbxl6	0.406951	0.00272627	0.0623529
Dmap1	0.406655	0.00274135	0.0634548
Ttpal	-0.406501	0.00274872	0.0633803
Tmem30a	0.4065	0.00274877	0.063306
3110057O12Rik	0.406486	0.00274928	0.0632319
Rps21	0.406383	0.00275375	0.0631579
Sirpa	0.405971	0.00277361	0.0630841
Mrpl22	0.405394	0.00280001	0.0641774
Ampd2	0.405381	0.00280057	0.0641026
Dnajb9	-0.405002	0.00281781	0.0640279
Pnkp	0.404969	0.00281983	0.0639535
Ccdc30	0.404603	0.00283819	0.0650407
Mbnl2	-0.404597	0.00283834	0.0649652
0610037L13Rik	0.404437	0.00284547	0.0648899
Ing4	0.404427	0.00284594	0.0648148
Sesn1	0.403956	0.00286755	0.0647399
Zfp182	0.403789	0.00287577	0.0652425
Imp3	0.403758	0.00287718	0.0657439
Syngr3	-0.4037	0.00287971	0.0656682
2017-03-11	-0.403638	0.00288234	0.0655926
Dusp12	0.403596	0.00288413	0.0655172
Mgat4a	-0.402866	0.00291748	0.065442
Bmyc	0.402841	0.00291856	0.065367
Btbd3	-0.402651	0.00292781	0.0652921
Dag1	0.402087	0.00295491	0.0663616
Smc2	0.401934	0.00296294	0.0662857
E130102H24Rik	0.401859	0.00296661	0.06621
Gm14391	0.401493	0.00298459	0.0672748
Pmpcb	0.401112	0.00300324	0.0671982
Eif5a	-0.400959	0.00301151	0.0671217
Otud5	-0.400661	0.00302715	0.0670455
Top1	-0.400208	0.0030503	0.0681044
Mgea5	0.400066	0.00305735	0.0680272
Blvrb	-0.399926	0.00306397	0.0679502
Dopey1	0.399926	0.00306397	0.0678733
Ralgapa1	-0.399898	0.0030651	0.0677966
Lage3	0.399805	0.00306933	0.0677201
Epha6	-0.399663	0.00307726	0.0676437
Gm22859	-0.399515	0.00308435	0.0675676
Plekhh2	-0.399386	0.00309107	0.0674916
Arid4a	0.399289	0.00309643	0.0685393
Ncald	0.399186	0.00310173	0.0684624
Crot	0.399128	0.00310479	0.0683857
Crebrf	0.398643	0.00312996	0.0683091
Numa1	0.398422	0.00314072	0.0682327
Atp9a	0.398136	0.00315626	0.0681564
Jun	-0.398025	0.00316279	0.0691964
Glmn	0.397988	0.00316448	0.0691193
Srp19	0.39793	0.00316758	0.0690423
Bcl11a	0.397929	0.00316777	0.0689655
Fam178a	0.397851	0.00317096	0.0688889
Gm6712	0.397785	0.0031751	0.0688124
Srsf5	-0.397748	0.0031766	0.0687361
Schip1	-0.39773	0.00317726	0.06866
Cnih1	0.397659	0.0031805	0.0685841
Ncam2	0.397382	0.00319675	0.0696133
Asb3	0.397329	0.00319929	0.0695364
Gm6505	0.397274	0.00320234	0.0694598
Zfp398	0.397167	0.00320812	0.0693833
Srrm3	0.396867	0.00322357	0.0693069
Vwa5b2	0.396846	0.00322484	0.0692308
Ano3	0.396643	0.00323423	0.0691548
Vdac1	0.396324	0.00325062	0.0701754
Pde7a	0.396282	0.00325259	0.0700986
Snapc3	0.395919	0.0032704	0.0700219
Spata7	0.395893	0.00327204	0.0699454
Nsd1	0.395596	0.00328838	0.069869
Laptm4b	0.39556	0.00328998	0.0697928
Zdbf2	-0.395363	0.00330069	0.0708061
Rtn4	0.395161	0.00331201	0.0707291
Plagl1	-0.395132	0.00331361	0.0706522
Ganc	0.395114	0.00331455	0.0705755
Blmh	-0.395029	0.00331891	0.0704989
Rnf19a	-0.395012	0.00331967	0.0704225
Pvr	-0.394397	0.00335555	0.0708874
1110008P14Rik	0.394288	0.00336222	0.0713514
Trpm7	0.394076	0.00337434	0.0712743
Acan	-0.394033	0.00337645	0.0711974
Gm11407	0.393913	0.00338317	0.0711207
Adam15	-0.393743	0.003392	0.0710441
Sgip1	-0.393671	0.0033958	0.0709677
Hmga1	-0.393468	0.00340623	0.0708915
Timmdc1	0.393467	0.00340623	0.0708155
Tmem109	0.393341	0.00341351	0.0718114
2810029C07Rik	0.393098	0.00342873	0.0717345
Asph	0.393009	0.00343323	0.0716578
Chn1	0.392784	0.00344451	0.0715812
Pvrl3	-0.39269	0.00344981	0.0720384
Fry	0.392581	0.0034554	0.0724947
Rpl28-ps1	0.392435	0.00346282	0.0724175
Abhd2	-0.392351	0.00346832	0.0723404
Rnf5	0.392075	0.00348218	0.0722635
Mrpl2	0.39188	0.00349274	0.0721868
Gtpbp2	-0.39155	0.00351332	0.0731707
Taf1d	0.391087	0.00354248	0.0741525
Atp5o	0.390838	0.00355615	0.0740741
Cisd1	0.390824	0.00355728	0.0739958
Grcc10	0.390666	0.00356531	0.0739176
Dync2h1	0.390274	0.00358771	0.0738397
Tsc1	0.390059	0.00360011	0.0748156
Cacnb2	0.390043	0.00360101	0.0747368
Pcsk1n	0.389982	0.00360406	0.0746583
Scp2	0.38988	0.00360965	0.0745798
Pacsin1	0.389658	0.00362256	0.0745016
Rnf165	0.389583	0.00362778	0.0744235
Phf21a	0.389336	0.00364173	0.0753927
Mknk2	-0.389177	0.00364981	0.0753138
Rbm10	0.389069	0.0036561	0.0752351
Phf3	0.388785	0.00367338	0.0751566
Tnfrsf21	0.388587	0.00368423	0.076121
Elp2	0.388287	0.00370363	0.0760417
Nceh1	0.388116	0.00371345	0.0759625
Ankra2	0.387872	0.00372815	0.0769231
Atp6v0e2	0.387788	0.00373346	0.0768432
Dennd6b	0.387731	0.0037367	0.0767635
Fam227a	0.387689	0.00373923	0.0766839
Trmt1	0.387687	0.00373928	0.0766046
Impact	0.387597	0.00374496	0.0765253
Pin1	0.38751	0.00374966	0.0764463
Bre	0.386991	0.00378071	0.0763674
Gtf2h2	0.386587	0.00380522	0.0773196
Mtfp1	0.385736	0.00385867	0.0782698
Mettl17	0.385728	0.00385914	0.0781893
Iqgap2	0.385408	0.00387892	0.0781089
Wscd2	0.385172	0.00389423	0.0790554
Zdhhc17	0.385037	0.00390306	0.0789744
Gabarapl1	0.384915	0.00391043	0.0788934
Ndufs3	0.384816	0.00391837	0.0788127
Ndn	0.384759	0.00392184	0.0787321
Fads1	0.384661	0.003928	0.0791624
Mak16	0.384336	0.00394974	0.0795918
Mir99ahg	0.384309	0.00395115	0.0795107
Tanc2	-0.38428	0.00395308	0.0794297
Gm29562	-0.384138	0.00396285	0.0793489
Eif4a1	-0.384113	0.0039644	0.0792683
Zc3h15	-0.383884	0.00398023	0.0791878
Gpatch8	0.383648	0.00399404	0.0801217
Rad52	-0.383531	0.00400164	0.0800405
Map7	0.383381	0.00401174	0.0799595
Ogfrl1	0.383248	0.00401963	0.0798787
Gm24515	-0.383187	0.00402377	0.079798
Trip4	0.38278	0.00405228	0.0807265
Syngr1	0.382473	0.00407224	0.0806452
Rapgefl1	0.38237	0.00407872	0.0805639
Atp6v1g2	0.382342	0.00408093	0.0804829
Sobp	0.38225	0.00408652	0.080402
Gba2	0.381766	0.00411733	0.0813253
Rpa1	-0.381659	0.00412367	0.0812437
Pnck	0.381429	0.00414147	0.0811623
Sugp2	0.381398	0.00414368	0.0810811
Timm10b	0.381236	0.00415377	0.082
Kpna1	-0.381092	0.00416467	0.0819181
Prkca	-0.381001	0.00417092	0.0818363
Gm15661	-0.380486	0.00420689	0.0827517
Osbpl8	-0.380482	0.00420708	0.0826693
Mau2	0.38047	0.00420765	0.0825871
Snf8	-0.380443	0.00420938	0.082505
Mdp1	0.380315	0.0042177	0.082423
Bcl9	0.380273	0.00422	0.0823413
Fam96b	0.380118	0.00422958	0.0822597
Tmem179	0.37983	0.00425053	0.0831683
St3gal5	0.379727	0.00425818	0.0830861
Bloc1s1	0.379508	0.00427312	0.083004
Snx3	-0.37924	0.00429233	0.0839092
Polr2e	0.379162	0.00429778	0.0838264
Tmem208	0.379129	0.00429999	0.0837438
Prpf40b	0.378724	0.00432986	0.0836614
AU041133	0.378724	0.00432986	0.0835792
Slc38a9	0.378525	0.00434423	0.0834971
Wipf3	-0.37842	0.00435151	0.0843965
Nol6	0.378162	0.00436889	0.0843137
Lrp1	0.378038	0.00437833	0.0842311
Rasd1	-0.378016	0.00438035	0.0841487
Scnm1	0.377951	0.0043842	0.0840665
Abcc5	0.377626	0.00440778	0.0849609
Gm6871	0.377326	0.00442924	0.084878
Pfkm	0.377309	0.00443013	0.0847953
Galnt9	-0.377237	0.00443493	0.0847128
Nono	0.377035	0.00444878	0.0846304
Pdzd11	0.37697	0.00445352	0.0855199
Gm27321	0.376909	0.00445747	0.0854369
Polr2l	-0.376864	0.00446057	0.085354
Osgin2	-0.376778	0.00446743	0.0852713
Rabgap1	0.376759	0.00446855	0.0851888
Vps39	0.376752	0.00446921	0.0851064
Helz	0.376586	0.00448128	0.0850242
Syt13	0.376401	0.00449641	0.0849421
Fam189b	0.376238	0.00450876	0.0858245
Tmem246	0.376144	0.00451557	0.0857418
Reep5	0.376003	0.00452595	0.0856593
Crbn	0.375917	0.00453238	0.0855769
Pex12	-0.375786	0.00454187	0.0854947
Cep19	0.37558	0.00455808	0.0854127
Rtn4rl2	-0.375258	0.00457963	0.0862895
Gm16349	-0.375211	0.00458292	0.0862069
Atxn7l3b	0.375186	0.00458471	0.0861244
Rpusd1	0.37511	0.00459025	0.0860421
Gpr137	0.375065	0.00459401	0.0859599
Fbxw2	0.375004	0.00459795	0.0858779
Gm27224	0.374721	0.00461904	0.0867493
Camk2n1	0.374468	0.0046382	0.0866667
Stx12	0.374458	0.00463896	0.0865842
Frrs1l	0.374238	0.0046546	0.0874525
Pex3	0.374215	0.00465591	0.0873694
Vstm2b	0.374183	0.00465812	0.0872865
Mff	0.374153	0.00466019	0.0872038
Uchl5	-0.37395	0.00467606	0.0871212
Fam65a	0.373854	0.00468353	0.0870388
Rps28	0.373847	0.00468386	0.0869565
Emg1	0.373792	0.00468733	0.0868744
Wdr13	0.373697	0.00469541	0.0867925
Sec22a	0.373367	0.00472101	0.0876532
Srrt	0.373298	0.00472622	0.0875706
Cog7	0.372799	0.00476352	0.088429
Alg2	0.372693	0.00477164	0.0883459
Gigyf2	0.372502	0.00478742	0.0882629
Mcm3ap	0.372431	0.00479212	0.0881801
Zfand5	-0.372427	0.00479217	0.0880975
Gm12918	0.372399	0.00479447	0.088015
Egr2	-0.372213	0.00480903	0.0888681
Csad	0.372206	0.00480945	0.088785
Rhbdd2	0.372128	0.00481541	0.0887021
Ngef	0.37195	0.00482983	0.0886194
Gm26070	0.371644	0.00485294	0.0894688
Thap3	0.371595	0.00485665	0.0893855
Gm24989	-0.371459	0.00486764	0.0893023
Tanc1	-0.37136	0.00487488	0.0892193
Lancl1	0.371359	0.00487497	0.0891365
Unc13d	-0.371344	0.00487596	0.0890538
Rps19	0.371319	0.00487831	0.0889713
Slc37a4	0.371191	0.00488765	0.0898148
Psme4	-0.37114	0.00489117	0.0897317
Commd1	0.371091	0.00489573	0.0896488
Kidins220	0.37099	0.00490409	0.089566
Fubp3	0.370925	0.00490926	0.0894834
Akap6	0.370793	0.00492015	0.0894009
Gm23492	0.370528	0.00493983	0.0893186
Hsd17b4	0.370492	0.00494246	0.0892364
Rpl31-ps8	0.370301	0.0049566	0.0900735
Slc7a1	-0.370232	0.00496153	0.0899908
Rps10	-0.370142	0.00496834	0.0899083
B9d1	0.370115	0.00497041	0.0898258
Ubc	-0.370067	0.0049744	0.0897436
Zfp799	0.370043	0.00497595	0.0896615
St7	0.369913	0.0049869	0.0895795
Actn1	-0.369867	0.00499004	0.0894977
Ddx55	0.369585	0.00501193	0.0903285
Snora31	-0.369064	0.00505336	0.0911577
Gm15280	-0.368941	0.00506378	0.0910747
Eml5	0.368915	0.00506552	0.0909918
Pgbd5	0.36856	0.00509506	0.0918182
Bcl11b	0.368522	0.00509812	0.0917348
Ocln	0.368503	0.0051	0.0916515
Zdhhc5	-0.368435	0.00510587	0.0915684
Psmd4	0.368251	0.00511949	0.0914855
Tbc1d15	0.368078	0.00513372	0.0914027
Creb3	0.367965	0.0051448	0.0922242
C1ql3	0.367665	0.00517078	0.0921409
Asah1	0.36751	0.00518369	0.092509
Ndufc1	0.3675	0.0051844	0.0924256
Riok1	0.367368	0.00519581	0.0927928
Fam13c	0.367151	0.00521446	0.0927093
Acvr1c	0.367014	0.00522526	0.0926259
Gda	0.366855	0.00523808	0.0925427
Slc35f4	0.366653	0.00525579	0.0933573
Gm23416	0.366598	0.00526058	0.0932735
Glrb	0.366567	0.00526307	0.09319
Sprn	0.366315	0.00528204	0.0931065
Arhgap12	0.366079	0.00530158	0.0939177
Slc36a1os	0.366019	0.00530774	0.0938338
Tmem199	0.365956	0.0053137	0.09375
Rrm2b	0.365818	0.00532493	0.0936664
Cdkl3	0.365759	0.00532958	0.0935829
Gmppb	-0.365735	0.00533131	0.0934996
Lmo4	0.365622	0.00534104	0.094306
Gm26377	-0.365621	0.00534104	0.0942222
Atraid	0.36511	0.00538462	0.0950266
Gng2	0.365106	0.00538495	0.0949423
Celf5	0.36477	0.00541534	0.0948582
Scaper	0.364738	0.00541792	0.0947741
Nme7	0.364688	0.00542295	0.0946903
Dnajc6	0.364527	0.0054376	0.0954907
Lamtor4	0.36443	0.00544437	0.0954064
Trpc4	0.364385	0.00544878	0.0953222
Gm14636	-0.364333	0.00545291	0.0952381
Tiam2	0.363886	0.0054934	0.0960352
Trim23	0.363721	0.00550871	0.0959507
Naa10	0.363694	0.00551069	0.0958663
Pabpc4	-0.36358	0.00552144	0.0966608
Rgp1	0.363373	0.00554023	0.0965759
Ddx46	0.363345	0.00554244	0.0964912
Trmt1l	0.363323	0.00554431	0.0964067
Gnb2l1	-0.363124	0.0055616	0.0963222
Gm27773	-0.363007	0.00557226	0.096238
Lcorl	0.362941	0.00557766	0.0965909
Pmepa1	-0.362923	0.00557898	0.0969432
Actn4	-0.362904	0.00558048	0.0968586
Eif4g2	-0.362603	0.00560819	0.0967742
Stk38	0.362454	0.0056212	0.0966899
Car4	0.362342	0.00563069	0.0974761
Atp6v1d	0.362148	0.00564722	0.0973913
Pgap2	0.362085	0.00565366	0.0973067
Alg13	-0.361935	0.00566559	0.0972222
Aurkaip1	0.361928	0.00566596	0.0971379
Armc8	0.361888	0.00567028	0.0970537
Gm25996	0.361787	0.00567799	0.0969697
Mfsd2a	-0.361755	0.00568076	0.0968858
Ganab	0.361735	0.00568282	0.0968021
Acyp1	0.361492	0.00570485	0.097582
Shisa4	0.361454	0.00570828	0.0974978
Sec61a1	0.361329	0.00571814	0.0982759
Gm4724	0.361308	0.00572012	0.0981912
Mrpl12	0.36114	0.00573552	0.0981067
Far1	-0.361121	0.00573754	0.0980224
Zfp60	0.360798	0.00576671	0.0979381
Narf	0.360721	0.00577427	0.0987124
Glce	-0.360625	0.0057831	0.0986278
Man2c1	0.360622	0.00578352	0.0985433
Afg3l1	0.360527	0.00579212	0.0984589
Vamp4	-0.360483	0.00579583	0.0983747
Med13	-0.360444	0.00579982	0.0982906
Mrps18c	0.360355	0.00580771	0.0982067
Babam1	0.360219	0.00582147	0.0989761
Chrm1	0.360204	0.00582265	0.0988917
Gm27845	-0.360105	0.00583063	0.0988075
Ppp1r2	-0.360029	0.00583782	0.0987234
Ltbp4	0.359956	0.00584463	0.0986395
Vkorc1	0.359734	0.00586473	0.0994053
2810004N23Rik	0.359617	0.00587516	0.0993209
Gm14004	0.359582	0.00587976	0.0992366
St7l	0.359518	0.00588577	0.0991525
Polr2i	0.3595	0.00588728	0.0990686
Sirt3	0.359358	0.0059008	0.0989848
Cadm1	0.359258	0.00591043	0.0989011
Vrk3	0.359244	0.00591193	0.0988176
Lsm8	0.359222	0.00591363	0.0987342
Sun1	0.359172	0.00591809	0.0986509
Kat6b	0.35891	0.00594369	0.0994103
Ier5	-0.35878	0.00595369	0.0993266
Exosc7	0.358767	0.0059551	0.0992431
Spcs2	0.358306	0.00599972	0.1
Hap1	0.358252	0.0060046	0.099916
Phf21b	-0.358136	0.00601634	0.100671
Slc2a6	0.357942	0.00603574	0.100587
Mmp17	0.357887	0.00604044	0.100503
Ivd	0.357885	0.00604067	0.100418
Syna	0.357824	0.00604725	0.100334
Sys1	0.357803	0.00604885	0.100251
Jph1	-0.357747	0.00605453	0.100167
Sirt6	0.357626	0.00606679	0.100917
Gm7536	0.357467	0.00608234	0.100833
Mfap3	0.357447	0.00608412	0.100749
Gm20394	-0.357368	0.00609145	0.100666
Ppap2a	0.357249	0.0061022	0.100998
Fez1	0.357164	0.00611019	0.101329
Plekha2	-0.356874	0.00613748	0.101245
Mapk10	-0.356871	0.00613762	0.101161
Cntn5	0.35668	0.006155	0.101077
Sbf1	0.356333	0.00618994	0.101821
Enthd2	0.356233	0.00619896	0.101737
Ap3m2	0.356187	0.00620403	0.102479
Nmt1	0.355868	0.00623432	0.102395
Cnrip1	0.355829	0.00623818	0.10231
Chp1	-0.35558	0.00626307	0.10305
Rabac1	0.355507	0.00627026	0.102965
Gm12668	0.355241	0.00629806	0.102881
Gm20386	-0.355081	0.00631267	0.103618
Ddx17	0.355068	0.00631441	0.103533
Usp22	0.354934	0.00632718	0.103448
Gt(ROSA)26Sor	-0.354915	0.00632892	0.103363
Ndnl2	-0.354754	0.00634578	0.103279
Kmt2a	0.35469	0.00635259	0.103604
Lmo3	0.35457	0.00636579	0.103928
Fam126b	-0.354536	0.00636884	0.103843
Med7	-0.354438	0.00637809	0.103758
Lix1	0.354312	0.00638993	0.103673
Rab6b	-0.354232	0.00639899	0.103997
Chga	-0.354191	0.00640411	0.104319
Kpnb1	-0.354103	0.00641276	0.104235
Pnrc1	0.354091	0.00641407	0.10415
Gm12929	0.354081	0.00641534	0.104065
Mroh1	-0.353991	0.00642389	0.103981
Ercc4	0.353388	0.00648584	0.104708
Oxct1	-0.353351	0.00648983	0.104623
Uevld	0.353343	0.00649054	0.104538
Snph	0.353295	0.006495	0.104453
Mrpl32	0.353204	0.00650383	0.105178
Ngly1	0.353201	0.00650425	0.105093
Tpp1	0.353148	0.00650989	0.105008
Aoc2	-0.35309	0.00651524	0.104923
Prr14	0.353089	0.00651543	0.104839
Dagla	0.353057	0.00651895	0.104754
Tacc1	-0.352883	0.00653699	0.105072
Rab24	0.352819	0.00654408	0.10539
Coq10b	-0.35263	0.00656428	0.105305
Ndufb10	0.352383	0.00659025	0.105221
Zfp260	0.352213	0.00660659	0.105939
Fbxl16	0.352189	0.00660927	0.105854
Eif4g1	-0.351903	0.00663581	0.105769
Mir6240	0.351829	0.00664356	0.105685
Arel1	0.351626	0.00666455	0.1064
Gltscr1l	0.351463	0.00668254	0.106315
Proser1	0.351458	0.00668292	0.10623
Pxk	-0.351441	0.00668484	0.106145
Chordc1	0.351148	0.00671443	0.106858
Usf1	0.350939	0.00673796	0.106773
Sh3gl2	0.35069	0.00676497	0.107484
Abcg1	0.35043	0.0067932	0.107399
Gm24327	0.350182	0.00681908	0.108108
Prss36	0.349949	0.00684317	0.108022
Trmt11	0.349756	0.00686407	0.10873
Sri	0.34975	0.00686487	0.108644
Tpp2	-0.349494	0.00689009	0.108558
Pdk1	0.349363	0.00690522	0.108472
Ago2	-0.34906	0.00693734	0.109177
Fopnl	0.34889	0.00695416	0.109881
Trappc9	0.348858	0.00695792	0.109795
Oxr1	0.348779	0.00696693	0.109708
Amt	0.34877	0.0069682	0.109621
Itfg1	0.348544	0.00699295	0.109535
Txlng	-0.348525	0.00699465	0.109449
Rpl37	0.348485	0.00699868	0.109363
Fut8	0.348285	0.00701893	0.110063
Napg	0.348268	0.00702081	0.109976
Tmem263	-0.348079	0.00704147	0.10989
Slc2a4rg-ps	0.347962	0.00705453	0.109804
Rnd3	-0.347949	0.00705636	0.109718
Ccdc6	-0.347782	0.00707397	0.110415
Lppr5	0.347583	0.00709577	0.110329
Chst9	0.347462	0.0071108	0.110242
Rpl28	0.347415	0.00711498	0.110156
Syt7	0.347334	0.0071231	0.110851
Gm28438	0.347251	0.00713175	0.110764
Wscd1	0.347243	0.00713226	0.110678
Ntn5	0.347116	0.00714663	0.110981
Bin1	0.347036	0.00715509	0.111284
Mrrf	0.347011	0.00715861	0.111198
Zfp61	0.346977	0.00716232	0.111111
Pvrl1	-0.346961	0.00716462	0.111025
Ppil2	0.346744	0.00718778	0.110939
Cipc	0.346432	0.00722413	0.111628
Shroom2	0.346386	0.00722967	0.111541
Mlx	0.346212	0.0072494	0.111455
Alg11	0.346133	0.00725912	0.111756
Rbfox3	0.346099	0.00726222	0.112056
Pcdh9	0.346044	0.0072673	0.111969
Nkain2	0.345991	0.00727382	0.111883
Sgce	0.345893	0.00728561	0.111796
Slc11a2	0.345623	0.00731755	0.112481
Ezh1	0.345573	0.00732244	0.112394
Mast3	0.345514	0.00732976	0.112308
Sema6d	0.345445	0.00733892	0.11299
Calcoco1	0.345399	0.00734446	0.112903
Cdc7	0.345384	0.00734601	0.112817
9130019P16Rik	-0.345278	0.00735794	0.11273
Usp40	-0.345191	0.00736837	0.112644
Hif1an	0.344894	0.00740224	0.113323
Sestd1	0.344863	0.00740581	0.113236
Rpl23	0.344577	0.00743864	0.113914
Grb2	-0.344446	0.00745404	0.113827
Zmat2	0.344438	0.0074547	0.11374
Cdkn1a	-0.344417	0.00745808	0.113654
Slc30a9	0.344201	0.00748255	0.113567
Scg2	-0.344059	0.00749941	0.114242
Gpaa1	0.343547	0.00755737	0.114916
Ptpn3	0.343541	0.00755775	0.114829
Myl12b	0.343507	0.00756197	0.114742
Vars	0.343501	0.00756277	0.114655
Usp48	0.343236	0.00759448	0.115326
Ppwd1	0.343201	0.00759903	0.115239
Tusc3	0.343014	0.00762242	0.115152
Zfp945	0.342841	0.00764426	0.115821
Tbpl1	0.342813	0.00764797	0.115734
Slc25a20	0.342611	0.00767315	0.115646
Parp11	0.342588	0.00767686	0.115937
2810428I15Rik	0.34257	0.00767869	0.116226
Nrip2	0.342537	0.00768249	0.116139
Sdhc	0.342415	0.00769649	0.116051
Crem	-0.342331	0.00770659	0.115964
Myg1	0.34227	0.00771396	0.115877
Slc17a5	0.342226	0.00772002	0.115789
Ankrd46	0.342101	0.00773477	0.115702
Vdac2	0.342084	0.00773632	0.115616
Prpf4b	0.341986	0.00774914	0.116279
Mpzl1	0.341753	0.00777784	0.116192
Gtf2a2	0.341555	0.00780236	0.116854
BC005561	-0.341242	0.00784153	0.117141
Letmd1	0.341236	0.00784233	0.117427
Adnp	-0.341224	0.00784369	0.117339
Zfp451	0.341016	0.00786948	0.117252
Zfp329	0.340907	0.00788389	0.11791
Slc7a6os	-0.34088	0.0078869	0.117823
Sf1	0.340812	0.00789545	0.117735
Nsun6	-0.340241	0.00796651	0.118392
Prkar2a	-0.340092	0.00798629	0.119048
Mcf2l	0.339929	0.00800554	0.118959
Scn2a1	0.339925	0.00800601	0.118871
Kif1a	-0.339628	0.00804293	0.119525
Dynll1	-0.339459	0.00806472	0.119436
Hk1	0.339169	0.00810211	0.120089
Itgb8	0.339122	0.00810765	0.12
Ippk	-0.339024	0.00812137	0.120651
Thyn1	0.339016	0.00812231	0.120562
Srek1ip1	0.338988	0.00812639	0.120473
Gm28439	0.338967	0.0081294	0.120384
Rab3a	0.338926	0.0081348	0.120295
Dgkb	0.33874	0.00815791	0.120944
Zfp655	-0.338667	0.00816617	0.120855
Tet2	-0.33856	0.00818078	0.120766
Pdyn	-0.338405	0.00820023	0.121413
Cinp	-0.338388	0.0082021	0.121324
Rnf208	0.338291	0.00821432	0.121234
Vps54	0.338198	0.00822625	0.121145
Zbtb38	0.337774	0.0082827	0.12179
Rasal2	-0.337718	0.00828979	0.121701
Polr2k	0.337689	0.00829336	0.121612
Tubgcp3	0.337516	0.00831704	0.121523
Secisbp2	0.337513	0.00831736	0.121434
Prdm10	-0.337437	0.00832685	0.122076
Ubr4	-0.337414	0.00833028	0.121987
Tor1b	0.337157	0.00836335	0.121898
Nat14	0.337019	0.00838007	0.122174
Mir212	-0.33676	0.00841337	0.122449
Rabep1	0.33669	0.00842332	0.12236
Smyd4	-0.336534	0.00844488	0.122999
Gm11815	0.336107	0.00850007	0.123636
Gdap1l1	0.335959	0.00851764	0.123547
Ssrp1	0.335795	0.00853901	0.124183
Ssh2	-0.335775	0.0085414	0.124093
Lnp	0.335529	0.00857592	0.124728
Frzb	0.335448	0.00858621	0.124638
Ppp3r1	0.33534	0.00860007	0.124547
Crlf3	0.335107	0.00863022	0.124819
Trub2	0.334972	0.00864788	0.12509
5430403G16Rik	0.33497	0.00864802	0.125
Yipf3	0.334897	0.00865864	0.12491
Snora73b	0.334804	0.00867042	0.12518
Gm17139	0.33439	0.0087266	0.126172
Hspa9	0.334372	0.00872895	0.126081
Ctsf	0.334347	0.00873252	0.12599
Cnot3	0.334149	0.00876027	0.125899
Ggt7	0.334096	0.00876812	0.125809
Abca5	-0.333916	0.00879264	0.126437
Ndufa3	0.333802	0.00880893	0.126346
Ndufb6	0.333792	0.00881058	0.126255
Otud7b	0.333571	0.00884068	0.126882
Dock3	0.333428	0.00886003	0.127149
Mtmr4	0.333371	0.00886821	0.127416
Gm9017	-0.333231	0.00888916	0.127325
Fsd1l	0.333182	0.00889498	0.127234
Txnl4b	0.333102	0.00890428	0.127143
Pgm2l1	0.333085	0.00890606	0.127052
Srek1	0.333	0.00891828	0.126961
0610012G03Rik	0.332968	0.00892255	0.126871
Tmem107	0.332927	0.00892894	0.127137
Timm50	0.332849	0.00893983	0.127402
Slc1a3	0.332843	0.00894068	0.127312
Ola1	0.332775	0.00895064	0.127221
Gm22655	-0.332673	0.0089651	0.127131
Cct5	0.332487	0.00899216	0.12775
Mir132	-0.33244	0.00899911	0.12766
Sema4b	0.332415	0.0090023	0.127569
Rabggtb	-0.332315	0.00901841	0.127479
Slc1a1	0.332198	0.00903429	0.128096
Acvr2a	0.331914	0.00907444	0.128713
Scg3	0.331795	0.00909074	0.128622
Brd2	-0.331794	0.00909098	0.128531
6030458C11Rik	0.331538	0.00912959	0.129146
Szt2	0.331428	0.0091456	0.129055
Htra2	0.331212	0.00917679	0.129669
Faf2	0.331143	0.00918623	0.129577
Nipal3	0.331026	0.0092053	0.129486
Nolc1	-0.330947	0.00921671	0.130098
Slmap	0.330626	0.00926598	0.13071
Zfp87	0.330574	0.00927439	0.130618
Gm12276	-0.330484	0.00928726	0.130526
Wrb	0.330434	0.00929435	0.130435
Colgalt1	0.330389	0.00930097	0.130343
Snapc4	0.330337	0.00930811	0.130252
Baz2b	0.330211	0.00932394	0.130861
Rbbp9	0.330175	0.00932859	0.130769
Usp20	0.330109	0.00933794	0.130678
Eftud1	0.330031	0.00935034	0.130587
Cystm1	-0.32998	0.00935874	0.130495
Ufsp2	0.32986	0.00937668	0.131102
Pomk	0.329841	0.0093795	0.13101
Eya1	0.32974	0.00939402	0.130919
Zfp960	0.329608	0.00941196	0.130828
Rnf44	0.329596	0.00941356	0.131085
Syncrip	-0.329474	0.00943051	0.131341
Sf3b1	-0.329442	0.0094353	0.13125
Cfl2	0.329367	0.00944653	0.131159
Rnpc3	0.329306	0.00945559	0.131415
Otub2	0.329262	0.00946057	0.13167
Stat1	0.329177	0.0094733	0.131579
Fam229b	0.329147	0.00947781	0.131488
2900093K20Rik	0.329088	0.00948636	0.131397
Snhg5	0.329049	0.00949232	0.131306
Efcab1	0.328961	0.00950538	0.131906
Igsf3	-0.32895	0.00950669	0.131815
Gpm6b	0.328617	0.00955488	0.132414
Elmo1	-0.328588	0.00955925	0.132323
0610009O20Rik	0.32848	0.00957437	0.132231
Nol12	0.328464	0.009577	0.13214
Olr1	-0.328257	0.00960763	0.132737
Flna	-0.328234	0.0096111	0.132646
Jade3	-0.328133	0.00962585	0.132555
Stx3	-0.32806	0.00963661	0.132464
D430041D05Rik	0.327998	0.00964656	0.132373
Amdhd2	0.327973	0.00965046	0.132282
Ulk2	0.327829	0.00967282	0.132877
Eif4e3	0.327766	0.00968179	0.132786
B4galt4	0.32741	0.0097366	0.133379
1500004A13Rik	0.327388	0.00973947	0.133971
Epg5	0.327106	0.00978038	0.13388
Ctc1	0.327074	0.00978493	0.133788
Scrt2	-0.326802	0.00982744	0.134379
Paip2	0.326771	0.00983153	0.134288
Smek2	0.326759	0.00983322	0.134196
BC003331	0.326755	0.00983364	0.134105
Atp5j2	0.326733	0.00983726	0.134014
St6galnac6	0.326709	0.00984078	0.134602
Rplp2	0.326656	0.00984947	0.134511
Ccdc66	0.326403	0.00988756	0.135098
Mfap2	0.326361	0.00989296	0.135007
Acyp2	0.326318	0.00989939	0.134915
Dhrs7b	0.326064	0.00993833	0.134824
Kcnj6	-0.325836	0.00997309	0.13541
H2afx	-0.325627	0.0100062	0.135995
Npy2r	0.325598	0.0100105	0.135903
Gm9843	0.325516	0.0100238	0.135811
Ip6k1	0.325407	0.0100411	0.135719
Hspa4	-0.325357	0.0100491	0.136302
6720427I07Rik	-0.325234	0.0100679	0.13621
Gm8498	-0.325221	0.0100696	0.136119
Brap	-0.325205	0.0100723	0.136027
Riok3	0.325119	0.010086	0.135935
Klhl3	0.325085	0.0100914	0.13618
Pdzd2	-0.324942	0.0101135	0.136425
Krt10	0.324803	0.0101357	0.136669
Rtl1	-0.324787	0.0101382	0.136577
Vbp1	0.324743	0.0101445	0.136821
Atp11c	-0.324722	0.0101483	0.136729
Fam120b	0.32472	0.0101486	0.136638
Rmdn1	0.324629	0.0101618	0.136546
Aagab	0.324588	0.0101683	0.136455
Rap1gap2	0.324565	0.010172	0.136364
G6pc3	0.324507	0.0101825	0.136607
Ncan	-0.324488	0.0101857	0.136849
Serp2	0.324441	0.0101941	0.136758
Eif1a	-0.32436	0.010206	0.136667
Mms19	0.32431	0.0102138	0.136576
Sec23a	0.323894	0.0102783	0.13715
Rogdi	0.323783	0.0102974	0.137392
Iffo1	0.323775	0.0102988	0.137633
Ckb	-0.323757	0.010302	0.137542
Strbp	0.323697	0.010311	0.13745
Fam32a	0.323615	0.0103258	0.138023
Abhd14a	0.323527	0.0103399	0.137931
Gm25035	-0.323374	0.0103637	0.13784
Mrps24	0.323307	0.0103736	0.138411
Sirt7	0.323184	0.0103922	0.138319
Lancl2	0.323111	0.0104031	0.138228
Ppib	0.32301	0.0104199	0.138797
Tial1	-0.322726	0.0104664	0.139366
Arl1	0.322696	0.010471	0.139274
Gbe1	-0.32263	0.010481	0.139182
Mdn1	-0.322601	0.0104853	0.13942
Ttc4	0.322552	0.0104934	0.139657
Car15	-0.32255	0.0104937	0.139566
Gm16199	-0.322439	0.010511	0.139474
Celf4	0.322424	0.0105138	0.139382
Ctu2	-0.32242	0.0105143	0.13929
Ppp3ca	0.322296	0.0105343	0.139199
Lrrcc1	0.322285	0.0105361	0.139108
Lonrf1	-0.32224	0.010543	0.139016
Fgfr2	-0.322186	0.0105531	0.138925
Taf1	-0.322072	0.0105715	0.139489
Alkbh1	0.321997	0.0105838	0.139398
Arf1	-0.321929	0.0105949	0.139961
Atg9a	0.321927	0.0105954	0.139869
Rpgrip1l	0.321868	0.0106043	0.139778
Romo1	0.321836	0.0106091	0.139687
Creg2	0.321761	0.0106213	0.139596
D630045J12Rik	0.321601	0.0106479	0.140156
Srrm4os	-0.321522	0.0106607	0.140065
Tmem63c	0.321456	0.0106717	0.139974
Supt16	0.321417	0.0106779	0.139883
Acot3	0.321391	0.0106832	0.139792
Uba5	0.321339	0.0106913	0.139701
Ryr2	0.321218	0.0107113	0.14026
Arl15	0.321216	0.0107115	0.140169
Txnl1	-0.321212	0.0107125	0.140078
Cyp4f13	0.321208	0.0107138	0.139987
Prr13	0.321181	0.0107184	0.139896
Prorsd1	-0.321175	0.0107193	0.139806
Mapk14	0.321104	0.0107301	0.139715
Wasf3	0.320941	0.0107577	0.140271
2017-09-04	0.32093	0.0107598	0.140181
Scarb1	0.320762	0.0107885	0.140413
Iars	0.320692	0.0107993	0.140645
Ergic1	0.320622	0.0108109	0.140554
Dmxl2	0.320477	0.0108333	0.140464
Arih2	-0.320329	0.0108577	0.141017
Dynlrb1	0.320301	0.0108632	0.140927
Guf1	0.320281	0.0108673	0.140836
Cd81	0.320218	0.0108777	0.140746
Gm20541	0.320087	0.0109	0.141297
Slc43a2	0.320055	0.0109057	0.141207
Kcnip2	0.319965	0.010921	0.141116
Cdc40	0.319952	0.0109226	0.141026
Mphosph9	0.319882	0.0109356	0.140935
Tmem101	0.319784	0.0109508	0.141165
Gm16586	-0.319745	0.0109575	0.141395
Gm26723	-0.319739	0.0109579	0.141304
Nefl	-0.319728	0.0109602	0.141214
Atl1	0.319727	0.0109603	0.141124
Fra10ac1	0.319515	0.0109945	0.141353
Nsg1	0.319438	0.0110079	0.141582
Mir5128	0.319109	0.011061	0.142129
Kif3a	0.319091	0.0110644	0.142038
Chmp1a	0.318985	0.0110818	0.141948
Htt	0.318757	0.0111203	0.142494
Ilf2	0.318613	0.0111461	0.142403
Fgfr1op2	0.318412	0.0111799	0.142948
Atrip	0.318393	0.0111826	0.142857
Tyw5	0.318391	0.0111833	0.142766
Gm14434	0.318318	0.0111954	0.142676
Slc25a19	0.318217	0.0112125	0.142586
Nab1	-0.318169	0.0112204	0.143129
Slc50a1	0.318102	0.0112323	0.143038
Gnb5	-0.318053	0.0112388	0.142948
Rps2	0.31804	0.0112407	0.142857
Bloc1s2	0.317912	0.0112652	0.143399
Lrrn1	0.317808	0.0112824	0.143308
Golm1	0.317784	0.0112859	0.143218
Itfg2	0.317744	0.0112929	0.143127
Zdhhc24	0.317612	0.0113165	0.143667
Rhoq	-0.317589	0.0113206	0.143577
Bivm	0.317589	0.0113207	0.143486
Znf512b	0.317564	0.0113249	0.143396
Arhgap35	0.317563	0.0113251	0.143306
Rpn1	0.317437	0.0113467	0.143216
Faim	0.317267	0.0113784	0.143754
Isca2	0.317193	0.0113922	0.143664
Gmppa	0.317045	0.0114183	0.143887
Gm29084	-0.317009	0.0114247	0.14411
Zfp93	0.316995	0.0114275	0.14402
Swi5	0.316881	0.0114478	0.14393
Ppme1	-0.316854	0.0114518	0.14384
Rab2a	0.31682	0.0114578	0.14375
G3bp2	0.316807	0.0114603	0.14366
Ptdss1	0.316583	0.0114984	0.144195
Ddhd1	-0.31656	0.0115016	0.144105
Rac1	0.316556	0.0115024	0.144015
Ankrd45	0.316494	0.0115135	0.144548
Rpl9	0.316475	0.0115169	0.144458
Pomp	0.316452	0.0115207	0.144368
Acap2	-0.31642	0.0115265	0.144279
Cct8	-0.316401	0.01153	0.144189
AY512931	0.316393	0.0115313	0.144099
Cul5	0.316389	0.0115321	0.14401
Kcnt2	0.316308	0.0115453	0.143921
Dopey2	0.316306	0.0115457	0.143831
Rps18	0.316301	0.0115464	0.143742
Rchy1	0.316208	0.0115638	0.143653
Rasa3	-0.315732	0.0116486	0.144802
Gm12258	0.315586	0.0116726	0.145331
Itga8	0.315551	0.0116789	0.145241
Atp5c1	0.315487	0.0116899	0.145151
2610524H06Rik	0.315436	0.0116988	0.145062
Grik2	0.315422	0.0117013	0.144972
Gm23617	-0.31537	0.0117116	0.145499
Tubb5	0.315362	0.0117147	0.14541
Efhd2	-0.315221	0.0117397	0.14532
Cep295	0.315163	0.0117495	0.145231
Itga4	0.314759	0.0118246	0.146371
Fyttd1	-0.314714	0.0118328	0.146281
Jtb	0.314669	0.0118415	0.146192
Nfil3	-0.314663	0.0118427	0.146409
Braf	-0.3146	0.0118542	0.146626
Cecr5	0.314558	0.011862	0.146536
Kirrel3	0.314554	0.0118626	0.146446
Gpr61	0.314515	0.0118698	0.146356
Midn	-0.314468	0.0118786	0.146267
Terf1	0.314313	0.0119058	0.146789
Btaf1	-0.314175	0.0119322	0.146699
Ttc5	0.314082	0.0119477	0.147221
Gm2000	0.314059	0.0119529	0.147131
Snhg3	0.31405	0.011955	0.147041
Slit1	0.313988	0.0119667	0.146951
Sh3glb2	0.313872	0.0119879	0.147471
Sqstm1	0.313839	0.011994	0.147381
Tsta3	0.31374	0.0120122	0.147292
Gm5577	0.313734	0.0120139	0.147202
Mbnl1	-0.313693	0.0120216	0.147112
Ppp1r15b	-0.313673	0.0120247	0.147023
Stx16	0.313556	0.0120457	0.147541
Pigk	0.313541	0.0120484	0.147451
Dhodh	0.313532	0.0120506	0.147362
Ablim2	0.313507	0.012055	0.147273
Tmco1	0.313449	0.0120648	0.147184
Ptpn12	-0.313422	0.0120701	0.147094
Gm13255	-0.313376	0.0120774	0.147005
Clns1a	0.313372	0.0120782	0.146917
Gm15425	-0.313259	0.0120995	0.14713
Fam92a	0.313251	0.012101	0.147041
Ctsd	0.312927	0.0121601	0.147858
Pclo	0.312895	0.0121659	0.147768
Pls3	0.312865	0.0121712	0.147679
Zfp933	0.31286	0.0121722	0.14759
Hectd1	0.312845	0.0121743	0.147502
Fst	-0.312835	0.0121762	0.147413
Rpl38	0.312792	0.0121833	0.147925
Insig2	0.312658	0.0122099	0.147837
Dnal1	0.312623	0.0122161	0.147748
Gfra4	0.312592	0.0122214	0.147659
Scap	0.31245	0.0122473	0.14757
Dlgap3	-0.312435	0.0122498	0.148082
Lrrc45	0.312427	0.0122515	0.147993
Ubr1	0.312352	0.0122653	0.147904
Polrmt	0.312255	0.0122836	0.147816
Cdc123	0.312253	0.0122839	0.147727
Tmem138	0.312127	0.0123077	0.148237
Gm11490	-0.31204	0.0123254	0.148148
Sstr1	0.311985	0.012335	0.148358
Gm22883	-0.311888	0.0123532	0.148568
Map2	-0.311884	0.012354	0.148479
Tm7sf3	0.311847	0.012361	0.148391
Gm14325	0.311799	0.0123699	0.148303
Sec61a2	-0.311735	0.0123829	0.148214
Gm22461	-0.311671	0.0123946	0.148721
Edil3	0.311629	0.0124025	0.148633
Ccdc28a	0.311583	0.0124118	0.148544
Sncb	0.311505	0.0124247	0.148456
D130043K22Rik	0.311325	0.0124614	0.148961
Usp8	0.311325	0.0124617	0.148873
Ly96	0.311244	0.0124775	0.148785
Tsn	0.31116	0.0124926	0.148697
E130311K13Rik	0.310659	0.0125888	0.149793
Map3k3	0.310653	0.01259	0.149704
Kansl1	0.31059	0.0126012	0.149616
Jund	-0.310581	0.012603	0.149527
Ipo5	-0.310419	0.0126356	0.15003
2010315B03Rik	0.31041	0.0126368	0.149941
Yipf1	0.310139	0.0126906	0.150442
Trappc8	0.310046	0.0127088	0.150943
Kmt2c	0.309995	0.0127186	0.150854
Zfp1	-0.30991	0.0127348	0.150766
Lamtor1	0.309887	0.0127398	0.150677
Nupl1	0.309802	0.0127558	0.151176
Cir1	0.309793	0.0127578	0.151088
Bcl7a	0.309725	0.012772	0.150999
2900076A07Rik	0.309636	0.0127913	0.151204
Galnt14	0.309494	0.0128221	0.151408
Trappc1	0.309452	0.0128305	0.151613
Taz	0.309421	0.0128368	0.151817
2310022A10Rik	-0.3094	0.0128406	0.151728
Dcun1d2	0.309304	0.0128612	0.151639
Gm14435	0.309258	0.0128707	0.151843
Zfp322a	0.309248	0.0128722	0.151754
Yae1d1	0.309051	0.0129122	0.151958
Pcif1	0.308727	0.0129761	0.152745
Mfsd6	0.308495	0.0130226	0.153532
Osbpl1a	0.308354	0.0130501	0.153442
Gm12942	0.308029	0.0131146	0.153936
Paf1	-0.307974	0.0131262	0.153846
Sat2	0.307881	0.0131438	0.154339
Nsg2	0.30778	0.0131645	0.154249
9030624J02Rik	0.307749	0.0131708	0.154159
Wsb1	-0.307722	0.0131758	0.15407
Nrxn2	-0.307719	0.0131766	0.15398
2017-09-15	0.307647	0.0131912	0.154472
Uqcr10	0.307511	0.0132175	0.154382
Samd12	0.307501	0.0132194	0.154292
Dyrk1b	0.307253	0.0132689	0.155362
Bpnt1	0.307064	0.0133063	0.155272
Chkb	0.30706	0.0133073	0.155182
Cers4	0.307014	0.0133166	0.155093
Ccndbp1	0.306975	0.013326	0.155003
Entpd6	0.306942	0.0133333	0.155491
Gm22714	0.306718	0.0133779	0.155402
Fchsd2	0.306552	0.0134105	0.155889
Fam120a	0.306431	0.0134358	0.156376
Rgs7	0.306362	0.0134495	0.156286
Ap2m1	0.306354	0.0134511	0.156196
Mthfd1	0.306291	0.0134642	0.156394
Bcl10	-0.306173	0.0134883	0.156592
Pdcd10	0.306162	0.0134902	0.156502
Slc11a1	-0.306139	0.0134948	0.156412
Mcts2	0.306075	0.01351	0.156897
Mmgt1	0.306018	0.0135209	0.156806
1810009A15Rik	0.305981	0.0135284	0.156716
6330403K07Rik	0.305851	0.0135547	0.156627
Nprl2	0.305799	0.0135645	0.15711
Mro	0.305791	0.0135667	0.15702
Bcl2l1	0.30547	0.0136349	0.157503
Jakmip3	0.305428	0.0136439	0.157699
Epha5	-0.305297	0.0136701	0.157895
Zfp651	0.305171	0.013697	0.15809
Stam2	0.304993	0.0137335	0.158571
B3galt1	0.304992	0.0137338	0.158766
Cdk5r1	0.304898	0.0137539	0.158676
Slc35b1	0.30476	0.0137817	0.159156
Gm11027	-0.304664	0.0138021	0.159065
Maz	0.304529	0.0138284	0.159544
Psen2	0.304199	0.0138995	0.160023
1500012F01Rik	0.30415	0.0139094	0.160501
Mboat2	0.304004	0.0139399	0.16041
Ift140	0.303907	0.0139588	0.160318
Tmed9	0.303827	0.0139744	0.160795
Recql5	0.303681	0.0140042	0.160704
Kdm3b	0.303613	0.0140183	0.160897
Kcnj4	-0.303597	0.0140214	0.161089
Setd5	0.303456	0.0140507	0.160998
Zfp930	0.303409	0.0140595	0.160907
Map6	0.303383	0.0140659	0.160815
Acot2	0.303178	0.0141084	0.16129
Apex1	0.303111	0.014122	0.161199
Ankrd28	-0.303079	0.0141298	0.161108
Nol4	0.303063	0.0141331	0.161017
Alkbh6	0.302962	0.0141553	0.161491
Pcgf2	-0.302841	0.0141822	0.1614
Rian	-0.302607	0.0142297	0.161873
Resp18	0.302401	0.0142779	0.162345
Qars	0.302317	0.0142955	0.162254
Gm3604	0.3023	0.0142997	0.162162
Apex2	0.302262	0.0143078	0.162071
Csf1	0.302198	0.0143208	0.162542
Slc44a1	0.302167	0.0143269	0.162451
Zfp623	0.302137	0.0143323	0.16236
Tinf2	-0.302067	0.0143477	0.162268
Hmgcr	-0.302	0.0143635	0.162738
Gm22119	-0.301966	0.0143704	0.162647
Kcnk1	-0.301929	0.014379	0.162556
Cntn1	0.301893	0.0143871	0.162465
Kcnd2	0.301822	0.0144031	0.162374
Aqp11	0.301601	0.0144492	0.162843
Gabbr2	0.30147	0.014477	0.163311
Rlf	0.301422	0.0144875	0.16322
Trappc4	0.301416	0.0144893	0.163128
Gm21769	0.3014	0.0144926	0.163037
Lpcat1	0.301322	0.0145091	0.163225
Il11ra1	-0.30116	0.0145427	0.163413
Gm25574	0.301146	0.0145455	0.163601
Hnrnpa2b1	-0.301132	0.0145487	0.16351
Mob1b	-0.301117	0.0145521	0.163697
Pkd1	0.301037	0.0145715	0.163606
Dpysl4	0.300928	0.0145963	0.163793
Cacnb3	0.30085	0.0146112	0.16398
Etohi1	0.300764	0.0146302	0.164444
Amz2	0.300706	0.0146423	0.164353
Pfdn6	0.300623	0.01466	0.164262
Stk25	-0.300544	0.0146761	0.164171
Hist1h4d	0.300534	0.0146789	0.16408
Gm11127	0.300485	0.0146891	0.164266
Galnt18	0.300214	0.0147492	0.165006
Firre	0.300211	0.0147498	0.164914
Sh2b3	-0.300208	0.0147507	0.164823
Zfp369	0.300179	0.0147579	0.165285
Trim6	-0.300126	0.0147713	0.165193
Chd4	0.299885	0.0148236	0.165654
Hspa8	-0.299876	0.0148256	0.165563
Bnip3l	0.299819	0.0148388	0.165472
1700020I14Rik	0.299768	0.0148501	0.16538
Diras1	0.29972	0.0148624	0.165289
Csmd3	0.299626	0.0148813	0.165749
Supt20	0.299621	0.0148826	0.165658
Apc	0.299559	0.0148962	0.165567
Ndufb3	0.299533	0.0149029	0.165476
Rps13-ps2	0.299479	0.0149167	0.165934
Spns1	0.299467	0.0149196	0.165843
Lzts1	0.299306	0.0149543	0.165752
Pagr1a	0.299299	0.014956	0.165661
Atm	0.299265	0.0149628	0.16557
Rnf217	-0.299241	0.0149682	0.165753
Naa16	0.299225	0.0149721	0.165936
Gm3244	0.29922	0.0149731	0.165846
Cops2	0.299119	0.0149964	0.165755
Mageb16	-0.298956	0.0150335	0.165938
Tmem42	0.298843	0.015058	0.16612
Crtc1	0.298812	0.0150652	0.166029
Tub	0.298748	0.0150805	0.166485
Prdx2	0.298721	0.0150883	0.166394
Mrpl44	0.298653	0.015105	0.166303
Smarcb1	0.298564	0.0151247	0.166213
Vamp3	-0.298552	0.0151277	0.166394
Matn2	0.298507	0.0151386	0.166576
Gm25603	-0.298386	0.0151661	0.166485
Armcx2	0.298225	0.0152013	0.166939
Mtx2	0.298207	0.015205	0.166848
Dcaf6	0.298131	0.0152232	0.1673
Dut	0.298114	0.0152271	0.16721
Mcu	-0.298088	0.0152333	0.167119
Vash1	0.298076	0.0152363	0.167028
Pcmtd1	0.298066	0.0152384	0.166938
Rai1	0.298041	0.015244	0.166847
Pi4ka	-0.298016	0.0152489	0.166757
Mettl10	0.297969	0.0152605	0.166667
Kitl	-0.297842	0.0152892	0.167117
Tubb4a	0.297828	0.0152925	0.167027
Prickle2	-0.297765	0.0153079	0.167477
Zfp958	0.297604	0.0153459	0.167927
Cnep1r1	0.297603	0.0153462	0.167836
Dmxl1	-0.297549	0.0153599	0.167745
Slc9a6	0.29754	0.0153622	0.167655
Aimp1	0.297336	0.0154086	0.168103
Stat3	-0.297334	0.0154093	0.168013
Thsd7a	0.29726	0.0154254	0.167922
Sirt5	0.29725	0.0154277	0.167832
Rprd2	0.297186	0.0154438	0.167742
Atp2b3	0.297077	0.0154699	0.168189
Ikzf5	0.296952	0.0154994	0.168099
Zfp106	0.296855	0.0155214	0.168545
Timm22	0.296636	0.0155709	0.168991
Slc16a11	0.296611	0.0155763	0.168901
A330102I10Rik	0.296592	0.0155808	0.16881
Esd	0.29655	0.0155918	0.169255
D2Wsu81e	0.296547	0.0155925	0.169165
Tom1l2	0.296542	0.015594	0.169074
Gm20400	-0.296433	0.015618	0.168984
St5	0.296428	0.0156189	0.168894
Mto1	0.296378	0.0156326	0.169338
Tdrkh	0.296346	0.0156417	0.169247
Cog6	0.296342	0.0156429	0.169157
Lrrfip1	0.296256	0.0156621	0.169067
Ipo11	0.296217	0.0156716	0.168977
Ube2r2	0.296161	0.0156836	0.169419
Gm27675	0.295795	0.0157691	0.169862
Stag2	0.295786	0.0157707	0.169771
Rab23	0.29577	0.0157749	0.169681
Rassf8	0.29573	0.0157842	0.169591
Ndufaf7	0.2957	0.0157914	0.169501
Glrx3	0.295675	0.0157973	0.169676
P4hb	-0.295667	0.0157987	0.169851
Ndufa7	0.295612	0.0158134	0.169761
Smoc2	0.295446	0.0158544	0.170201
Mbtd1	0.295337	0.0158798	0.170641
Gm13632	0.295198	0.0159137	0.170816
Eef2k	0.294962	0.0159682	0.17099
Zfp442	0.294959	0.015969	0.170899
H3f3b	-0.294874	0.0159901	0.171338
Frg1	0.294839	0.0159991	0.171247
Znhit2	0.294673	0.0160378	0.171685
Cfl1	-0.29447	0.016088	0.172122
Glt1d1	0.29432	0.0161233	0.172559
Azin1	-0.294257	0.0161391	0.172468
Clstn2	0.294003	0.0162012	0.173168
Gm21156	-0.293961	0.0162112	0.17334
Tsc2	0.29393	0.016218	0.173249
Rreb1	-0.293884	0.0162293	0.173158
Zfp68	0.293884	0.0162294	0.173067
Pabpc1	-0.293773	0.016256	0.173239
1700015O11Rik	0.293735	0.0162658	0.17341
Slc35b3	0.293571	0.0163053	0.173845
Tnrc6a	0.293553	0.0163097	0.173753
Slc39a1	0.293547	0.0163114	0.173662
2610306M01Rik	0.293461	0.0163317	0.173571
Mir29c	-0.293344	0.0163611	0.174004
Rasgrf2	0.293326	0.0163659	0.173913
Rpl15	0.293312	0.0163686	0.173822
Flywch1	0.29329	0.016374	0.173731
H2afy	0.29326	0.0163813	0.17364
Kmt2e	0.293224	0.0163901	0.173549
Cdc5l	0.293197	0.0163953	0.17372
Lysmd2	0.293194	0.0163966	0.173629
Derl2	0.293185	0.016399	0.173539
Lin37	0.293157	0.0164061	0.173448
Gm26042	-0.293113	0.0164178	0.173618
Slc7a4	0.29302	0.0164429	0.173788
Shisa9	0.292991	0.0164495	0.173958
Cd47	0.292947	0.0164599	0.173868
1700064H15Rik	-0.292896	0.0164736	0.174037
Phyhd1	-0.292826	0.0164915	0.174207
Cbx5	0.292815	0.0164946	0.174116
Pip5k1a	-0.292787	0.0165013	0.174026
Actr6	0.292635	0.0165372	0.173936
Madd	-0.292629	0.0165386	0.173845
Mob4	0.292385	0.0165982	0.174793
Hs6st1	-0.292378	0.0165998	0.174702
Nupl2	0.292248	0.0166283	0.17513
Rgl1	0.292217	0.0166368	0.175039
Sdhb	0.292165	0.0166504	0.174948
Shkbp1	-0.292163	0.0166506	0.174858
Kdm4b	0.292141	0.0166566	0.174767
Ndufv3	0.291899	0.0167184	0.175194
Trmt2a	0.291866	0.0167253	0.175103
Api5	0.291796	0.0167436	0.175271
Dgcr2	0.291684	0.0167708	0.175697
Alg5	0.291548	0.0168064	0.176122
Fastkd3	0.291458	0.0168299	0.176289
Gm26906	-0.291412	0.016842	0.176198
Zfp931	0.291381	0.0168499	0.176107
Xpa	0.291365	0.016853	0.176016
Twistnb	0.291351	0.0168564	0.175926
Zfp51	-0.291242	0.0168844	0.17635
4930570G19Rik	0.291214	0.0168913	0.176259
Gm12480	0.291078	0.016925	0.176425
Ppt1	-0.291052	0.0169324	0.176591
Exd2	0.290932	0.0169643	0.176501
Rpl39	0.290886	0.0169781	0.176667
Oaz2	0.290813	0.0169964	0.176832
Asxl2	0.290799	0.0169999	0.176742
Naa20	0.290785	0.0170034	0.176651
Med25	0.290776	0.0170052	0.176561
Med10	-0.290719	0.0170206	0.176471
Gps2	0.290707	0.0170228	0.17638
Stxbp4	0.290677	0.0170326	0.17629
Gm11464	-0.29062	0.0170475	0.176711
Timm44	0.29046	0.0170875	0.176621
Top3b	0.29005	0.0171868	0.178061
Atf7	0.289972	0.0172086	0.17797
Ckmt1	0.289896	0.0172283	0.178389
Ciz1	0.289819	0.0172481	0.178808
Rab6a	-0.289805	0.0172514	0.178717
Brd8	0.289792	0.0172551	0.178626
Katna1	0.289703	0.0172773	0.178535
Comtd1	0.289604	0.0173032	0.178444
Nat10	0.289594	0.0173051	0.178354
C87436	0.289565	0.0173124	0.178771
Usp37	-0.289463	0.0173397	0.17868
Fkrp	0.289391	0.0173585	0.17859
Pigs	0.289341	0.0173715	0.179006
Gm22574	-0.289141	0.0174243	0.179169
Cwc27	0.289141	0.0174243	0.179078
Pa2g4	-0.2891	0.0174347	0.178987
Vmp1	-0.289088	0.017438	0.17915
Gm12418	-0.289036	0.0174516	0.179312
Ndor1	0.289012	0.0174578	0.179221
Ambra1	0.288881	0.0174897	0.179384
Pcyt2	0.288793	0.017513	0.179798
Canx	0.288788	0.017514	0.179707
Med17	0.288669	0.0175464	0.179869
Gm20463	0.288594	0.0175655	0.18003
Mapk1ip1l	-0.288576	0.0175703	0.17994
Gm25047	-0.288486	0.0175947	0.179849
Prkcz	0.288433	0.0176095	0.18001
Metap2	0.28842	0.0176127	0.180171
Amfr	0.288338	0.0176321	0.18008
H1f0	0.2883	0.017642	0.17999
Polr2m	0.288215	0.0176672	0.180402
Chchd4	0.288194	0.017673	0.180311
Gm12200	-0.288127	0.0176908	0.180221
Pdia4	0.288116	0.017694	0.18013
Manbal	0.288042	0.0177145	0.180291
Ercc5	0.287938	0.0177415	0.180451
Fbxo25	0.287929	0.0177433	0.180361
Mphosph6	0.287921	0.0177459	0.180521
Rbm27	0.287889	0.0177538	0.180681
Eps15	0.287805	0.0177773	0.18084
[truncated: 3,306 more rows]

## Sheet: DG_DAVID
Category	Term	Count	Percent	P-value	Benjamini
UP_KEYWORDS	Phosphoprotein	152	60.1	2e-22	4.4e-20
GOTERM_CC_DIRECT	cytoplasm	127	50.2	2.4e-11	7.3e-09
UP_KEYWORDS	Cytoplasm	86	34	9.7e-10	1.1e-07
GOTERM_MF_DIRECT	protein binding	92	36.4	1.4e-09	6e-07
UP_KEYWORDS	Ubl conjugation	43	17	3.2e-09	2.4e-07
GOTERM_BP_DIRECT	positive regulation of transcription from RNA polymerase II promoter	35	13.8	5.7e-08	8.5e-05
UP_KEYWORDS	Coiled coil	62	24.5	2.4e-07	1.3e-05
UP_KEYWORDS	Alternative splicing	83	32.8	5.1e-07	2.3e-05
GOTERM_CC_DIRECT	neuron projection	19	7.5	2.3e-06	0.00034
UP_KEYWORDS	Methylation	28	11.1	2.4e-06	9.1e-05
GOTERM_MF_DIRECT	protein heterodimerization activity	21	8.3	7.5e-06	0.0016
GOTERM_CC_DIRECT	nucleus	102	40.3	1e-05	0.001
UP_KEYWORDS	Nucleus	75	29.6	1.6e-05	0.00051
GOTERM_CC_DIRECT	neuronal cell body	20	7.9	1.7e-05	0.0013
UP_KEYWORDS	Isopeptide bond	26	10.3	1.9e-05	0.00054
UP_KEYWORDS	Nucleotide-binding	38	15	2.5e-05	0.00062
GOTERM_CC_DIRECT	cytosol	41	16.2	4.2e-05	0.0025
INTERPRO	Galactose-binding domain-like	8	3.2	4.5e-05	0.025
GOTERM_MF_DIRECT	transcription regulatory region sequence-specific DNA binding	7	2.8	5e-05	0.0073
GOTERM_BP_DIRECT	central nervous system neuron development	5	2	5.9e-05	0.043
GOTERM_BP_DIRECT	negative regulation of transcription from RNA polymerase II promoter	23	9.1	9.8e-05	0.047
INTERPRO	Fos transforming protein	4	1.6	0.0001	0.029
GOTERM_CC_DIRECT	axon	15	5.9	0.00012	0.0059
KEGG_PATHWAY	MAPK signaling pathway	13	5.1	0.00014	0.022
GOTERM_BP_DIRECT	neuron migration	9	3.6	0.00015	0.053
UP_SEQ_FEATURE	splice variant	83	32.8	0.0003	0.19
INTERPRO	Basic-leucine zipper domain	6	2.4	0.00031	0.057
GOTERM_BP_DIRECT	neuron projection development	9	3.6	0.00032	0.091
INTERPRO	Orphan nuclear receptor	3	1.2	0.00036	0.049
GOTERM_MF_DIRECT	protein kinase binding	16	6.3	0.00038	0.041
GOTERM_BP_DIRECT	response to cAMP	6	2.4	0.0004	0.093
SMART	BRLZ	6	2.4	0.00048	0.063
UP_KEYWORDS	Developmental protein	23	9.1	0.00052	0.012
INTERPRO	Protein kinase, catalytic domain	16	6.3	0.0006	0.065
GOTERM_MF_DIRECT	RNA polymerase II core promoter proximal region sequence-specific DNA binding	14	5.5	0.00061	0.052
GOTERM_CC_DIRECT	dendrite	16	6.3	0.00066	0.028
GOTERM_BP_DIRECT	cellular response to corticotropin-releasing hormone stimulus	3	1.2	0.00089	0.17
UP_KEYWORDS	Transcription regulation	34	13.4	0.00089	0.018
GOTERM_BP_DIRECT	circadian regulation of gene expression	6	2.4	0.00091	0.15
GOTERM_BP_DIRECT	platelet-derived growth factor receptor signaling pathway	5	2	0.00096	0.15
INTERPRO	Protein kinase-like domain	16	6.3	0.0013	0.11
UP_KEYWORDS	Lipoprotein	19	7.5	0.0013	0.024
GOTERM_BP_DIRECT	learning	6	2.4	0.0013	0.17
GOTERM_BP_DIRECT	vesicle-mediated transport	10	4	0.0013	0.16
GOTERM_BP_DIRECT	face morphogenesis	5	2	0.0014	0.16
UP_KEYWORDS	Transcription	34	13.4	0.0015	0.026
GOTERM_BP_DIRECT	regulation of synaptic plasticity	5	2	0.0017	0.18
GOTERM_CC_DIRECT	dendritic spine	8	3.2	0.0018	0.064
GOTERM_BP_DIRECT	multicellular organism development	25	9.9	0.0019	0.18
UP_KEYWORDS	Biological rhythms	7	2.8	0.002	0.032
GOTERM_BP_DIRECT	entrainment of circadian clock by photoperiod	4	1.6	0.0021	0.18
GOTERM_BP_DIRECT	protein phosphorylation	17	6.7	0.0021	0.17
INTERPRO	Small GTP-binding protein domain	8	3.2	0.0023	0.17
GOTERM_CC_DIRECT	synapse	15	5.9	0.0025	0.079
GOTERM_BP_DIRECT	cellular response to hormone stimulus	5	2	0.0026	0.2
GOTERM_BP_DIRECT	small GTPase mediated signal transduction	10	4	0.0026	0.19
GOTERM_MF_DIRECT	protein kinase activity	16	6.3	0.0029	0.19
GOTERM_BP_DIRECT	regulation of type B pancreatic cell proliferation	3	1.2	0.003	0.21
GOTERM_CC_DIRECT	membrane	103	40.7	0.0031	0.088
GOTERM_MF_DIRECT	ubiquitin protein ligase binding	11	4.3	0.0031	0.18
UP_KEYWORDS	Serine/threonine-protein kinase	12	4.7	0.0034	0.05
GOTERM_CC_DIRECT	intracellular	32	12.6	0.0035	0.091
UP_KEYWORDS	ATP-binding	26	10.3	0.0038	0.053

## Sheet: CA1_1hrFOSp_1hrFOSn
genesymbol	test_statistic	p-value	padj		Test conditions:
Spry2	-5.74963	0	0		cell type	CA1
Nr4a1	-5.49768	0	0		condition	1hr NE
Nr4a2	-5.41884	0	0		FOS	FOS+, FOS-
Homer1	-5.03616	4.4016e-08	0		comparison	FOS+ vs. FOS-
1700016P03Rik	-4.69323	1.32048e-07	0
Slc2a3	-4.22236	9.68352e-07	0
Nr4a3	-4.21852	9.68352e-07	0
Arc	-4.21541	9.68352e-07	0
Mir22hg	-4.14718	1.32048e-06	0
Traip	4.11013	1.45253e-06	0
Gm17212	-4.07149	1.71662e-06	0
Tiparp	-3.97695	2.68498e-06	0
Bdnf	-3.79332	5.32594e-06	0
Dusp1	-3.76859	5.85413e-06	0
Sphkap	3.75719	6.07421e-06	0
Egr1	-3.74107	6.29429e-06	0
Ankrd33b	-3.63352	9.50746e-06	0
Slc6a17	-3.5964	1.0916e-05	0
Hnrnpu	-3.57503	1.19283e-05	0
Cep57	3.56163	1.26326e-05	0
Kdm6b	-3.54018	1.3777e-05	0
Rnf182	3.36037	2.82143e-05	0
Gm11531	-3.35075	2.97988e-05	0
Frmd6	-3.34534	3.03711e-05	0
Rheb	-3.13662	6.88851e-05	0.0285714
Trerf1	3.16656	6.13583e-05	0.0294118
Scg2	-3.16661	6.13583e-05	0.030303
Arid5b	-3.1788	5.83652e-05	0.03125
Gpkow	3.19119	5.52401e-05	0.0322581
Fmo1	-3.20897	5.19829e-05	0.0333333
Fbxl2	-3.2648	4.19473e-05	0.0344828
Gm16111	-3.27499	4.04067e-05	0.0357143
Gm17214	-3.28604	3.847e-05	0.037037
Pcsk1	-3.29491	3.73256e-05	0.0384615
Pstk	3.3187	3.36723e-05	0.04
Pdcd4	2.99523	0.000121792	0.0454545
Armcx3	-2.9976	0.000120384	0.0465116
R3hdm1	-3.00923	0.000115586	0.047619
Jmjd1c	-3.02176	0.000110084	0.0487805
Mlip	-3.02655	0.000108279	0.05
Gm25063	-3.02913	0.000106651	0.0512821
Ptp4a1	-3.05464	9.63071e-05	0.0526316
Tulp4	-3.06628	9.19495e-05	0.0540541
Ifrd1	-2.91764	0.000166116	0.0545455
Klhl2	-3.08013	8.74158e-05	0.0555556
Ube2ql1	-2.93924	0.000152383	0.0555556
Junb	-2.94678	0.000147674	0.0566038
Gm9978	2.95672	0.000141556	0.0576923
Pycr2	2.96249	0.000138386	0.0588235
Abca8b	2.96664	0.000136406	0.06
Azin1	-2.97003	0.000134293	0.0612245
Egr4	-2.97032	0.000134161	0.0625
Rasgrp1	-2.98474	0.000126238	0.0638298
Apex2	2.85618	0.000212509	0.0645161
Rgs7bp	-2.98782	0.000125182	0.0652174
Hsph1	-2.86014	0.000208548	0.0655738
Pdpr	2.99288	0.000122541	0.0666667
Dusp3	-2.86791	0.000202826	0.0666667
Ppm1h	-2.86885	0.000202078	0.0677966
Pcnxl4	-2.88581	0.000188433	0.0689655
Fos	-2.90187	0.000176856	0.0701754
Tceb2	-2.90243	0.000176108	0.0714286
Chrd	2.80956	0.000256966	0.0757576
Mia3	-2.81391	0.000252168	0.0769231
Mir1970	2.82851	0.000237466	0.078125
Pak6	-2.84431	0.000223205	0.0793651
Gm14325	2.7849	0.000283815	0.0895522
Btg2	-2.77161	0.0002979	0.0955882
Gm29562	-2.73986	0.000338131	0.0958904
Etv5	-2.74107	0.000336502	0.0972222
Rfwd2	-2.74853	0.000325983	0.0985915
Top3b	2.76331	0.000307628	0.1
Jak2	-2.76888	0.00030129	0.101449
Usp2	-2.70404	0.000389806	0.105263
Nnat	-2.70674	0.000385052	0.106667
Gpr19	-2.70822	0.000383027	0.108108
Msra	2.6779	0.000433998	0.111111
Synj2bp	-2.68264	0.000425855	0.1125
Rhbdd3	2.68508	0.000420969	0.113924
Blcap	-2.69592	0.000403099	0.115385
Grip1	-2.69888	0.000398345	0.116883
Morf4l1	-2.66396	0.000460936	0.119048
Ap2a1	2.66639	0.000456182	0.120482
Atf7ip	2.66842	0.000451692	0.121951
Rpl21	-2.62869	0.000527136	0.122222
Cystm1	-2.63482	0.000514239	0.123596
Zfp960	2.63635	0.000511598	0.125
Lincpint	-2.63724	0.000509882	0.126437
Dclk1	-2.61165	0.000562305	0.12766
Rmdn1	2.63862	0.000507285	0.127907
Zfp931	2.61224	0.000561248	0.129032
Fkbp1a	-2.64272	0.000499274	0.129412
Hnrnpll	-2.61258	0.000560676	0.130435
Tomm6	-2.62555	0.000533958	0.131868
Hsd17b12	-2.59051	0.00060861	0.135417
Irf2	-2.60554	0.000575421	0.136842
Cdk2ap2	2.571	0.000657643	0.137255
Tbcel	2.57298	0.000652273	0.138614
Gm24601	-2.5762	0.00064413	0.14
Dusp6	-2.55643	0.000695981	0.140187
R3hdm2	-2.57658	0.00064325	0.141414
Gm23114	2.55751	0.000692636	0.141509
Syt4	-2.5388	0.000744575	0.141593
AW146154	2.57946	0.000636516	0.142857
Atm	2.55766	0.00069202	0.142857
Vmp1	-2.53977	0.000741406	0.142857
Gpr3	-2.54213	0.000734319	0.144144
Gm22370	2.55792	0.000691668	0.144231
Arhgap12	2.58723	0.000617193	0.14433
Tmem107	2.52184	0.000795325	0.145299
2610301B20Rik	2.54311	0.00073159	0.145455
Chchd10	-2.56322	0.000677451	0.145631
Ccdc73	2.52555	0.000784013	0.146552
Guk1	-2.54546	0.000725296	0.146789
AI413582	-2.5105	0.000831859	0.147541
Hivep2	-2.5303	0.000770721	0.147826
Gm24812	2.55023	0.000712487	0.148148
Xrcc6	2.5143	0.000817994	0.14876
Slc3a2	-2.5359	0.000753906	0.149123
1110004E09Rik	2.51459	0.000817334	0.15
Klhl5	2.5168	0.000810379	0.151261
Lztfl1	2.49804	0.000870461	0.152
Fbl	-2.52082	0.000797966	0.152542
Pnkp	-2.50328	0.00085259	0.153226
Eif4b	2.50377	0.000851578	0.154472
Rgs4	-2.48121	0.000925701	0.155039
Trim23	2.48477	0.000913288	0.15625
Immt	2.49212	0.000888772	0.15748
Pdcd6	-2.49241	0.000887935	0.15873
Eps15	2.47989	0.000930807	0.161538
Matr3	-2.46156	0.000998636	0.167939
Chp1	-2.44144	0.00107434	0.17037
Slc31a2	2.44315	0.0010669	0.171642
Ago3	-2.4445	0.00106228	0.172932
4930562C15Rik	2.43314	0.00110885	0.173913
Rbbp9	2.45134	0.00103671	0.174242
Prrt1	2.42106	0.00115868	0.174825
Kdm7a	-2.43645	0.00109477	0.175182
Gm12903	2.42254	0.0011523	0.176056
Mipol1	2.43886	0.00108583	0.176471
Ptprn	-2.40941	0.00121189	0.176871
Lias	2.42543	0.00114112	0.177305
Nptx2	-2.41031	0.00120784	0.178082
Ufl1	2.42846	0.00112817	0.178571
Gm14308	2.41376	0.00119266	0.17931
1810037I17Rik	-2.42935	0.00112426	0.179856
Taf1c	2.41759	0.00117334	0.180556
Astn1	2.40393	0.00123703	0.181208
Gm5862	2.40565	0.00122915	0.182432
Pitpnm1	2.39404	0.00128421	0.186667
Ina	-2.38376	0.00133685	0.190789
Arpp19	-2.38436	0.00133404	0.192053
Pard6a	-2.37637	0.00137264	0.196078
Morf4l2	-2.36233	0.00144782	0.197452
Nupr1	2.36442	0.00143704	0.198718
Nefl	-2.34856	0.00152379	0.198795
Ywhag	-2.36837	0.00141445	0.2
D3Ertd751e	2.357	0.00147801	0.2
Cnnm1	-2.34894	0.00152172	0.2
Trpc1	-2.34069	0.00156737	0.201183
Ccdc88a	2.34928	0.00151943	0.20122
Selm	2.35869	0.00146833	0.201258
Slc24a5	2.36849	0.00141393	0.201299
Stk40	-2.34543	0.00154082	0.202381
Mob4	-2.35019	0.00151508	0.202454
Clstn3	-2.36128	0.0014531	0.202532
Marf1	2.34641	0.00153528	0.203593
Gnb5	-2.35081	0.00151208	0.203704
Ppp2r4	2.33552	0.00159769	0.204678
Hnrnpr	2.35435	0.00149188	0.204969
Cd24a	2.33667	0.00158977	0.205882
Tmem5	2.3173	0.00170769	0.206704
Fam98b	2.31948	0.00169387	0.207865
Mapk1ip1	2.331	0.0016252	0.208092
Plk2	-2.29565	0.00184845	0.208333
Deb1	-2.32238	0.00167587	0.20904
Clip4	2.33128	0.00162397	0.209302
Mphosph10	-2.29653	0.00184344	0.209424
Gm5577	2.32421	0.00166499	0.20977
Zfand2a	-2.3095	0.00175628	0.209945
Sirt6	2.32325	0.00167107	0.210227
Gm8464	-2.29769	0.00183542	0.210526
Dpf1	2.3019	0.00180633	0.210811
Tra2a	-2.30955	0.00175611	0.211111
Cc2d2a	2.30142	0.00180959	0.21123
Mphosph8	-2.32342	0.00166988	0.211429
Scn1b	-2.29839	0.00183032	0.21164
Slc25a3	-2.30665	0.00177473	0.211957
Mtfr1l	2.30152	0.00180888	0.212366
Camkk1	2.28997	0.00188732	0.212435
5430403G16Rik	2.29892	0.00182741	0.212766
Inpp5k	2.30715	0.00177107	0.213115
A930007I19Rik	2.30752	0.00176865	0.214286
Gm28062	-2.28583	0.00191725	0.216495
Gapvd1	2.27772	0.00197623	0.219388
Timm23	2.27049	0.00202984	0.22
Gm15425	-2.27826	0.00197152	0.220513
Pask	2.27055	0.00202931	0.221106
Gadd45g	-2.27377	0.00200506	0.222222
Acap2	2.27447	0.00200009	0.22335
Tmem109	2.26595	0.00206453	0.223881
2017-09-02	2.24923	0.00219732	0.225352
Hmgcll1	2.25052	0.00218597	0.226415
Tiprl	-2.26024	0.00210916	0.226601
Gm24853	-2.25573	0.00214442	0.227053
Rpusd3	2.2525	0.00217113	0.227488
Arpc3	-2.26077	0.00210392	0.227723
Nipa2	-2.25634	0.00213927	0.228155
Gm25033	-2.23947	0.00227867	0.228311
Naa25	-2.25457	0.00215454	0.228365
n-R5-8s1	-2.25273	0.00216911	0.228571
Eif5a	-2.24845	0.00220344	0.228972
Gm15661	-2.257	0.00213425	0.229268
Sil1	2.24079	0.00226735	0.229358
Rmdn3	-2.25292	0.00216779	0.229665
Vgf	-2.25762	0.00212967	0.230392
Crym	2.24156	0.00226137	0.230415
Gtf2b	-2.24216	0.00225587	0.231481
Ctps2	2.23671	0.00230019	0.231818
Gm8355	-2.24354	0.0022457	0.232558
Clybl	2.23045	0.00235173	0.234234
Mcph1	2.23094	0.00234821	0.235294
Nap1l1	-2.22777	0.00237365	0.237668
Cecr6	2.2171	0.00246692	0.237885
Orai3	2.21874	0.00245147	0.238938
Lamb1	2.21979	0.00244263	0.24
Xpo5	2.22033	0.00243774	0.241071
Stk38	2.21502	0.00248378	0.241228
Gm22205	-2.20242	0.00259699	0.242553
Pdk1	2.2101	0.00252683	0.243478
Crem	-2.2049	0.00257406	0.24359
Prkar2a	-2.21065	0.00252177	0.244541
Errfi1	-2.20498	0.00257278	0.244635
Bmyc	2.20508	0.00257225	0.24569
Osgin2	-2.19794	0.00264162	0.245763
Rpl22l1	-2.20664	0.00255729	0.246753
Gm12168	-2.19233	0.00269528	0.247899
Fbxo41	2.18827	0.00273472	0.247934
Gm27509	-2.18218	0.00279326	0.247967
Fgfr1op2	2.19269	0.00269198	0.248945
Gm10094	-2.18977	0.00271984	0.248963
Snrnp27	2.18315	0.0027823	0.24898
Dguok	2.19103	0.00270826	0.25
Adam17	2.18476	0.00276733	0.25
Lgr4	2.17858	0.00282966	0.251012
Gm5277	-2.18499	0.00276553	0.251029
Cisd3	2.19136	0.00270549	0.251046
Gpr26	-2.17539	0.00286276	0.252
Rasl11a	-2.17569	0.00285915	0.253012
Dus2	2.17591	0.00285682	0.254032
Ergic3	-2.16903	0.00292715	0.25498
Terf1	2.16471	0.00297377	0.255906
Asun	2.16608	0.00295766	0.256917
Med31	2.16701	0.00294859	0.257937
Bhlhe41	2.16121	0.00301259	0.258824
Cpsf6	-2.15839	0.00304476	0.261719
Osbp	-2.15395	0.00309318	0.263566
Ranbp1	2.15435	0.00308874	0.264591
Fosl2	-2.15157	0.00311959	0.266409
Rpl17-ps8	-2.1463	0.00317945	0.267176
Tet3	-2.14803	0.00316075	0.268199
Fbxo33	-2.14399	0.00320723	0.268939
Tdrd7	2.14808	0.00315995	0.269231
Atp5h	2.14404	0.00320652	0.269962
Adk	-2.14074	0.00324579	0.270677
Ppapdc2	-2.13557	0.00330428	0.271375
Zfc3h1	-2.14121	0.00323989	0.271698
Mccc1	2.12825	0.00338954	0.271739
Sema3f	2.13191	0.00334803	0.272059
Rbm5	2.1372	0.00328707	0.272388
Pcsk7	-2.12891	0.00338188	0.272727
Tet2	-2.13244	0.00334112	0.273063
Uqcrb	-2.13755	0.0032828	0.273408
Wsb2	2.129	0.00338069	0.273723
Rbfox2	2.13303	0.00333536	0.274074
Tmx4	2.13021	0.00336626	0.274725
Stk4	-2.12217	0.00346481	0.275986
Lrrn2	2.12299	0.00345513	0.276978
Gm7347	2.11703	0.00352934	0.27758
Speer4b	2.12311	0.00345372	0.277978
Mtmr10	2.11835	0.00351103	0.278571
Bola2	-2.11279	0.00358198	0.279152
C2cd3	2.11482	0.00355707	0.280142
Sik2	-2.10891	0.00363176	0.280702
Ccdc30	2.10921	0.00362723	0.28169
Rgp1	2.1055	0.00367617	0.283217
Gm15777	-2.10141	0.00373344	0.284722
Pdik1l	2.10474	0.00368696	0.285714
Sptan1	-2.09625	0.00380303	0.290657
Zdbf2	-2.09421	0.00383292	0.292096
Rnpep	2.08836	0.00390968	0.292517
Dgat2	2.08465	0.00396061	0.292929
Haus6	2.09433	0.00383085	0.293103
Iqce	2.09021	0.0038856	0.293515
Tspan5	-2.08491	0.00395748	0.293919
Hscb	2.09181	0.00386509	0.294521
Ifitm10	2.08509	0.00395453	0.294915
Disp2	2.08291	0.00398596	0.295302
Cdk20	2.08145	0.0040081	0.297659
Fam175a	2.07714	0.00407245	0.3
Phb2	-2.07312	0.00413126	0.302326
Stxbp5	-2.06919	0.00418562	0.302632
Pan3	2.06954	0.0041806	0.30363
Stat2	2.07064	0.00416493	0.304636
Hba-a1	2.06686	0.00421845	0.304918
Ube2e3	2.06134	0.00430301	0.306452
Ubc	-2.05575	0.00438901	0.306962
Trappc9	-2.0621	0.00429169	0.307443
Arhgef17	2.05615	0.00438316	0.307937
Rb1	-2.06242	0.00428632	0.308442
Grcc10	2.05654	0.00437687	0.308917
Mrpl57	2.05454	0.00440856	0.309148
Ttc14	-2.06275	0.0042821	0.309446
Fosb	-2.057	0.00436872	0.309904
Hsp90aa1	-2.06289	0.00428016	0.310458
Gm16139	2.05702	0.00436846	0.310897
Zfp110	2.05757	0.0043604	0.311897
Rdh16	2.04963	0.00448959	0.314465
Mettl17	2.04575	0.0045517	0.314642
Scrn1	2.04595	0.0045487	0.315625
Rock2	-2.04664	0.00453647	0.316614
9130011E15Rik	2.03863	0.00466442	0.317901
Armc2	2.03901	0.00465729	0.318885
Hn1	2.03724	0.00468705	0.319018
Prss36	2.04016	0.00463819	0.319876
Gm23060	-2.03801	0.00467538	0.32
Abhd11	2.03351	0.00475087	0.320122
Kctd12	-2.0345	0.00473353	0.321101
Psma2	2.02829	0.00484009	0.322289
Appbp2	2.02536	0.0048886	0.322388
Rhoq	-2.02861	0.00483498	0.323263
Gm12840	-2.02713	0.00485849	0.323353
Ube3c	2.02323	0.00492332	0.323442
Wnk2	2.02948	0.00482024	0.324242
Lemd3	-2.02745	0.00485347	0.324324
Rprd1b	2.02498	0.00489436	0.324405
Mettl14	2.02986	0.00481452	0.325228
Zc3h15	-2.02019	0.00497557	0.325444
Phf20	2.01557	0.00506175	0.328446
Gm12002	2.01264	0.0051129	0.328488
Mkrn2	2.01574	0.00505859	0.329412
Ddx18	2.01312	0.00510445	0.329446
Txnl1	-2.00991	0.00515951	0.32948
Usp54	2.01751	0.00502672	0.330383
Gtf3c3	2.01469	0.00507769	0.330409
Gabarapl1	-2.01124	0.00513702	0.330435
Dbi	-2.00884	0.00517747	0.331412
Zfp959	1.99959	0.00534403	0.331461
Pde10a	-2.00652	0.00521977	0.332378
Mbtd1	2.00191	0.00530213	0.332386
Lats1	-1.99984	0.00533954	0.332394
Gm22008	2.00354	0.00527426	0.332857
Cltc	-2.00698	0.00521132	0.333333
Gm5148	2.00321	0.00528029	0.333333
Kcnf1	-2.00003	0.00533624	0.333333
Slc25a12	1.99886	0.00536067	0.333333
Mllt10	2.00042	0.00532955	0.334278
Eid1	-1.99757	0.0053862	0.335196
Jag2	1.99412	0.00545169	0.336111
Pcdh9	-1.99444	0.00544544	0.337047
Gtf2i	-1.99128	0.00550944	0.33795
Mpp1	1.98828	0.00556851	0.338843
Mettl2	1.98668	0.00560293	0.339726
Ssbp3	-1.99014	0.00553273	0.339779
Nfkbid	-1.98725	0.00559034	0.340659
Elmod1	-1.98275	0.00568053	0.344262
Dpm3	-1.9758	0.0058249	0.346774
Prpf40a	-1.9738	0.0058643	0.347594
Mest	-1.97666	0.00580651	0.347709
Map9	-1.97804	0.00577803	0.347826
Lzts3	1.9744	0.00585285	0.348525
Mtif2	1.9771	0.0057977	0.348649
Slu7	1.9787	0.00576394	0.348774
Kif5c	-1.97268	0.00588503	0.349333
Gm23650	1.97772	0.00578498	0.349593
Ppap2b	1.96674	0.00601224	0.350923
Gm12106	1.96931	0.00595673	0.351064
Cnppd1	1.96639	0.00601937	0.351316
Gm22716	1.96708	0.00600541	0.351852
Btbd10	-1.96709	0.00600445	0.352785
Clta	-1.96398	0.00607056	0.353403
Speer4a	1.95847	0.00618843	0.354005
Gltscr2	-1.96118	0.00613086	0.354167
Pmepa1	-1.96447	0.00606105	0.354331
Dot1l	-1.95901	0.0061765	0.354922
2017-03-11	-1.96201	0.00611237	0.355091
Map2k2	-1.95916	0.0061743	0.355844
Gm8730	1.95212	0.00632435	0.358056
Med13	-1.95517	0.00625991	0.358247
Far1	1.94822	0.00641357	0.358586
Sar1b	1.95242	0.00631766	0.358974
Phf8	1.94842	0.00640908	0.359494
Zfp397	1.95312	0.00630371	0.359897
Setdb1	1.94653	0.0064527	0.360202
Ube2h	-1.94851	0.00640737	0.360406
Zfp948	-1.94914	0.00639152	0.360969
Lipo1	1.94878	0.00640099	0.361323
1700006E09Rik	-1.94282	0.0065392	0.363409
Hist1h2be	1.94358	0.0065219	0.364322
Cdkn1b	-1.94158	0.00656855	0.365
Sult4a1	-1.93466	0.00672279	0.372818
Nmnat2	-1.93352	0.00675008	0.373134
Coq10b	-1.92938	0.00684625	0.374384
Ddi2	1.93215	0.00678247	0.37469
4930522L14Rik	1.9295	0.00684321	0.375309
Eml3	1.92791	0.00688305	0.375921
Fam96b	1.92988	0.00683327	0.376238
Ppil2	1.92713	0.00689938	0.377451
Wasl	-1.92438	0.00696655	0.378049
Sik1	-1.92485	0.00695268	0.378973
Akap9	1.92261	0.0070085	0.379562
Tceanc2	1.89794	0.00764057	0.379775
Srp19	1.90687	0.00740209	0.38051
Rnpepl1	1.91144	0.00728298	0.380615
Gm27956	-1.89867	0.00761922	0.380631
Mfsd4	1.9062	0.00742084	0.381062
Gm12796	1.89663	0.00767455	0.381166
Srek1	-1.91015	0.00731626	0.381176
Ahsa2	1.89286	0.00777754	0.381375
Mlh1	1.90761	0.0073821	0.381395
Lypla2	1.8993	0.00760262	0.38149
Tasp1	1.91151	0.00728131	0.381517
Zc3h8	1.90328	0.0074947	0.381609
Tmem198	-1.90818	0.00736331	0.381733
1500035N22Rik	1.90044	0.00756979	0.381818
Gmip	-1.90634	0.00741688	0.381944
Gm17613	-1.91065	0.00730239	0.382075
Asap1	-1.90244	0.00751868	0.382151
Alyref2	1.89292	0.00777556	0.382222
Wdr35	1.90775	0.0073748	0.382284
Nat8l	-1.89993	0.00758422	0.382353
Rab11b	-1.91183	0.0072725	0.382423
Ice2	1.90328	0.00749351	0.382488
Nudc	-1.9183	0.00711312	0.382567
Spag7	1.90886	0.00734641	0.382629
Mcl1	-1.90079	0.00756094	0.382688
Tceb3	1.88879	0.00788873	0.382932
Neto2	1.87989	0.0081331	0.382979
2610044O15Rik8	1.90245	0.00751824	0.383028
Slc25a17	1.89325	0.00776597	0.383073
Ppp2r2d	1.90793	0.00737044	0.383178
Smim14	-1.90005	0.00758106	0.38322
Lrrc57	1.91201	0.00726771	0.383333
Hmgcr	-1.9184	0.0071107	0.383495
Rrp1	-1.90153	0.00754206	0.383562
Psma7	-1.91348	0.00723034	0.383693
D7Ertd443e	1.88898	0.00788353	0.383772
Stk19	-1.88048	0.00811743	0.383795
Atp1a1	-1.89326	0.00776548	0.383929
Ppdpf	-1.91588	0.00717003	0.384058
Manf	1.8906	0.00784101	0.384106
Basp1	-1.88207	0.00807201	0.38412
Fam219a	-1.91205	0.00726696	0.384248
Apba1	-1.8868	0.00794318	0.384279
Rab10	1.9149	0.00719349	0.384337
Msl3	1.88435	0.00801074	0.384449
Tmem56	1.91427	0.00720925	0.384615
Gm17767	1.88967	0.00786619	0.384615
Fam193a	1.88092	0.00810304	0.384615
Ptcd3	1.89391	0.00774801	0.384787
Fam73a	1.88267	0.00805467	0.384946
Fyttd1	-1.89101	0.0078297	0.384956
Gmcl1	-1.91286	0.00724579	0.385167
Fcf1	1.88445	0.00800845	0.385281
Gm13351	1.88102	0.0081008	0.385439
Alkbh7	1.8897	0.00786553	0.385463
B830012L14Rik	-1.87727	0.00820441	0.385593
Gm21769	1.88635	0.00795647	0.385621
Pspc1	1.88292	0.00804837	0.385776
Abhd14b	-1.87594	0.00823962	0.386076
D330023K18Rik	1.88466	0.00800224	0.386117
Sgk1	-1.878	0.00818584	0.386412
Ube2v1	-1.87642	0.00822712	0.386892
Gm10337	1.88512	0.00799137	0.386957
Trappc13	1.87479	0.00827237	0.387368
Bcl9	1.87288	0.00832611	0.387841
Nfic	1.86932	0.00842836	0.387967
2500004C02Rik	1.87203	0.00834759	0.388075
Psmg2	1.87159	0.00836128	0.388309
Fras1	-1.8731	0.00831982	0.388655
Enpp2	-1.86989	0.00841089	0.388773
Slc1a5	1.8672	0.0084925	0.389234
Vegfb	1.86414	0.00858449	0.389344
Gabpb1	1.87016	0.00840266	0.389583
Brd4	-1.86458	0.00857133	0.390144
Samd12	1.86601	0.00852766	0.390496
Nr2c2ap	1.86513	0.0085557	0.390947
Nemf	1.86211	0.00864765	0.391039
Znrd1	1.86136	0.0086716	0.391481
Gm23334	-1.85788	0.00877719	0.391566
Sbds	-1.85468	0.00887517	0.39165
Zfp598	-1.86561	0.00854087	0.391753
Adcy9	1.86214	0.00864704	0.391837
Trp53	1.85883	0.0087484	0.391919
Ppfia2	1.85595	0.00883758	0.392
Sema4d	1.86155	0.00866543	0.392276
1700017B05Rik	1.8582	0.00876707	0.392354
Ncoa4	-1.85529	0.00885756	0.39243
Gm25072	-1.86243	0.00863744	0.392638
Sbf2	1.85954	0.00872825	0.392713
Ift81	1.85639	0.00882539	0.392786
B3galnt2	1.85397	0.00889727	0.392857
Arrb1	1.84975	0.00902628	0.392927
Bod1l	1.85824	0.00876575	0.393145
Gm13689	1.85532	0.00885686	0.393214
Ap1m1	1.85067	0.00899921	0.393701
Tmod3	1.85184	0.00896307	0.394059
Taok1	1.84845	0.00906554	0.394118
Dda1	1.84571	0.00914794	0.394175
Snx3	-1.85102	0.00898732	0.394477
Nelfe	-1.84772	0.00908698	0.394531
Inpp5f	-1.84688	0.00911233	0.394737
Bloc1s1	-1.84597	0.00914001	0.394942
Gm10233	1.85108	0.00898618	0.395257
Dnajc17	1.84806	0.00907694	0.395303
Gm16894	1.84506	0.0091681	0.395349
Phc1	1.84325	0.00922571	0.395753
Dnajc10	1.84398	0.00920313	0.396518
Abcb7	1.83967	0.00933677	0.400771
Gm11027	-1.83824	0.00938109	0.401923
Nedd8	-1.83608	0.009452	0.403071
Gpam	1.83484	0.00949206	0.403442
Zfp777	-1.83539	0.00947458	0.404215
Pam	-1.83378	0.00952449	0.40458
Golph3	-1.82867	0.00969184	0.404896
Gm6712	1.82882	0.00968771	0.40566
Ccdc25	-1.83157	0.00959448	0.405714
Pabpc1	-1.82761	0.00972825	0.406015
Lrrc4c	-1.82956	0.00966337	0.406427
Gtf2ird1	1.83	0.00964976	0.406844
Cul5	1.82958	0.00966301	0.407197
Vipas39	1.82441	0.00983041	0.407477
Kbtbd11	1.82965	0.00966086	0.40797
Mina	1.82473	0.00981901	0.40824
Letmd1	1.82402	0.00984321	0.408582
Gm4750	-1.82541	0.00979788	0.409006
Gm25736	1.82275	0.00988617	0.409683
Gm26233	-1.8124	0.0102423	0.409747
Zfp235	1.81518	0.0101473	0.409836
Cbr1	1.81476	0.0101613	0.41
Gm16523	1.81406	0.0101851	0.410163
Rab18	1.81643	0.010101	0.410256
Kcna6	1.8128	0.0102299	0.410488
Man2a2	1.81559	0.0101314	0.410584
Phkg2	1.81643	0.010101	0.411009
Thyn1	1.81965	0.00999639	0.411111
Dpm1	-1.80997	0.0103261	0.411131
Gm27243	1.81356	0.010203	0.411232
Raver2	1.81611	0.0101123	0.411335
Ate1	1.8166	0.0100963	0.411765
Zfp281	-1.81039	0.0103111	0.411871
Ap3b2	1.81972	0.00999406	0.411874
Cdk16	-1.8091	0.0103546	0.412186
B3gat1	1.81831	0.010039	0.4122
Agpat4	-1.81756	0.0100645	0.412362
Uhmk1	-1.80753	0.0104087	0.4125
Nt5c	1.81701	0.0100835	0.412523
C030039L03Rik	1.81118	0.0102853	0.412613
Chst12	1.82054	0.00996488	0.412639
Gatb	1.80679	0.0104333	0.412811
Napa	-1.8077	0.0104043	0.413238
Dennd5b	-1.80686	0.0104313	0.413547
Hook3	1.80519	0.0104892	0.413854
Grm5	1.80315	0.0105607	0.414894
Rps24	-1.80225	0.010592	0.415929
Degs1	1.80169	0.0106118	0.416226
Egr2	-1.80194	0.0106031	0.416961
Lrrk2	-1.8004	0.010658	0.417254
Mynn	1.79941	0.010692	0.418278
Srsf10	1.7975	0.0107589	0.418564
Gm20404	1.79697	0.0107779	0.418706
Fam149b	1.79662	0.0107912	0.418848
Pip5k1b	1.79821	0.0107335	0.419298
Gm13008	1.79543	0.0108342	0.419861
Rps6-ps4	-1.78237	0.0113256	0.422241
Ubn1	-1.79068	0.0110084	0.422414
Gm11906	1.7934	0.0109096	0.422609
Snap25	-1.78994	0.0110345	0.42268
Kif15	1.78587	0.011193	0.42275
Sertad2	-1.78247	0.0113207	0.422819
Tmem237	1.79224	0.0109494	0.422877
Rmnd5b	1.78892	0.011073	0.422945
Dph6	1.78244	0.0113218	0.422948
2010315B03Rik	1.79122	0.010987	0.423143
Gabra5	1.77579	0.0115811	0.423394
Cep97	1.78996	0.0110341	0.423408
Skp1a	-1.78632	0.0111763	0.423469
Gm29610	-1.78274	0.0113097	0.423529
Slc35e2	1.79266	0.0109312	0.423611
Crnkl1	1.78935	0.0110562	0.423671
Gsto1	-1.79146	0.0109765	0.423875
Adprhl2	1.78802	0.0111067	0.423932
D930015E06Rik	1.78396	0.0112642	0.423986
Elovl5	-1.77605	0.0115708	0.424092
Gm9750	1.78663	0.01116	0.424191
Tmem180	1.78316	0.0112942	0.424242
Pip5k1c	-1.7781	0.0114865	0.424293
Itga8	1.76036	0.0121899	0.424528
Pi4k2a	-1.78424	0.0112549	0.424704
Rbm4b	1.77643	0.0115572	0.424793
Thbd	1.7867	0.0111572	0.424915
Brinp1	-1.78337	0.0112861	0.424958
Pdxdc1	1.7791	0.0114462	0.425
Tob1	-1.76069	0.0121776	0.425197
Gnpda2	1.77422	0.0116432	0.425287
Pxdn	1.78454	0.0112442	0.425424
Sap25	1.76002	0.0122034	0.425432
Lxn	-1.77648	0.0115537	0.425497
Gm23413	1.75784	0.0122919	0.425665
Mrpl38	1.77915	0.0114446	0.42571
Insig2	1.76086	0.01217	0.425868
Dlx1as	1.77423	0.0116428	0.425987
Hspa9	-1.77665	0.0115449	0.426202
Asphd2	1.77295	0.0116926	0.42623
Grin1os	-1.7687	0.011865	0.426256
Uimc1	1.76564	0.0119849	0.426282
Flrt2	-1.76172	0.0121352	0.426307
Spint2	1.75815	0.0122796	0.426332
Cry2	-1.76852	0.0118718	0.426375
Tcf25	-1.77164	0.011745	0.426471
Stard13	1.76111	0.0121594	0.42654
Ccpg1os	1.77067	0.0117845	0.426591
Hdac5	-1.77693	0.0115343	0.42691
Kptn	1.76899	0.0118525	0.426948
Rgs7	-1.76565	0.011984	0.426966
Gm22118	1.76263	0.0121004	0.426984
Mrpl47	1.77254	0.0117085	0.427169
Acbd5	1.76133	0.0121509	0.427215
Etohi1	1.76666	0.0119443	0.427419
Sel1l	1.76945	0.0118333	0.427524
Gnl3	-1.76627	0.0119609	0.427536
Rhbdd2	1.7693	0.0118395	0.427642
Hnrnpa0	-1.76618	0.011964	0.427653
Gm11525	1.76269	0.0120988	0.427663
Chfr	1.74715	0.0127285	0.427921
Ythdc1	-1.74121	0.0129939	0.427935
Zfp763	1.76713	0.0119244	0.42811
Nefm	-1.74946	0.01263	0.428135
Sirt7	1.76272	0.0120973	0.428344
Fbxl20	1.75392	0.0124517	0.428571
Slmap	1.74814	0.0126867	0.428571
Hnrnpa3	1.74142	0.0129859	0.428571
Scn2a1	1.73713	0.0131721	0.428781
Pagr1b	1.74067	0.0130187	0.428783
Dkc1	-1.74658	0.0127555	0.428788
Zfp938	1.74992	0.012612	0.42879
4930538E20Rik	1.76358	0.0120628	0.4288
Rpl27-ps3	-1.75577	0.012377	0.428906
Zfp930	1.74546	0.0128004	0.429003
Uhrf2	-1.74858	0.012666	0.429008
Gm14542	1.76275	0.0120958	0.429027
Ccdc186	-1.7352	0.0132564	0.429197
Fam134a	-1.73841	0.0131172	0.429204
Btaf1	-1.74161	0.0129777	0.42921
Brd8	1.74817	0.0126854	0.429224
Mthfsd	1.75403	0.0124476	0.429238
Col25a1	-1.73737	0.0131623	0.429412
Shprh	1.75009	0.0126059	0.429448
Gga1	1.75361	0.0124645	0.429457
2700049A03Rik	1.73652	0.0131976	0.429619
Gpbp1l1	1.74246	0.0129411	0.429641
Gm17305	1.74592	0.0127819	0.429652
Mir5136	1.76279	0.0120943	0.429712
Phka2	1.73558	0.0132401	0.429825
Pfdn6	1.73843	0.0131168	0.429838
Polr3h	1.7417	0.0129726	0.429851
1700064H15Rik	-1.74829	0.0126798	0.429878
Gm19427	-1.7545	0.0124295	0.429907
Naa16	1.75022	0.0125998	0.43
Pagr1a	1.73452	0.0132864	0.430029
4921514A10Rik	1.73772	0.0131463	0.430044
Mrpl48	1.74315	0.0129064	0.430075
Ppm1g	-1.7501	0.0126057	0.430108
Rpl15	1.74276	0.0129235	0.430285
Dopey2	1.73574	0.013234	0.430454
Gm26819	-1.73854	0.0131126	0.430473
Shank2	-1.74182	0.0129676	0.430493
D430042O09Rik	1.75046	0.0125913	0.430556
Sobp	1.75474	0.01242	0.430577
Csrnp1	-1.74411	0.0128637	0.430618
Rtn4rl2	-1.75038	0.0125943	0.430663
Nod2	1.74321	0.012904	0.430723
Dctn3	-1.73362	0.0133269	0.430859
Ccdc132	1.7429	0.0129164	0.430931
Atp13a3	1.73245	0.0133799	0.43106
2410152P15Rik	-1.73855	0.0131122	0.431111
Taf1a	1.75055	0.0125876	0.431221
Vwa5b2	1.72934	0.0135204	0.431655
Hykk	1.73252	0.0133766	0.431686
Bnip1	1.72907	0.013532	0.431851
Ntrk2	-1.75123	0.0125607	0.431889
Zfp97	1.72988	0.0134971	0.432277
Mrfap1	-1.72924	0.013525	0.432471
Scai	1.73001	0.0134885	0.4329
Cox7b	-1.73104	0.0134465	0.433333
Chka	-1.72669	0.0136453	0.433476
Ggnbp2	-1.73003	0.0134877	0.433526
Psmc3ip	1.72725	0.0136191	0.434097
Ttc37	1.73077	0.0134575	0.434153
Pgm2l1	-1.72599	0.0136786	0.434286
Ppp1r9a	-1.72388	0.0137745	0.435897
Zglp1	1.72474	0.0137375	0.436519
Chmp1a	1.72313	0.0138053	0.4367
Golim4	1.7221	0.0138497	0.436879
Zmym4	1.72164	0.0138695	0.436969
Zfp942	1.72131	0.0138852	0.437058
Phkg1	1.72039	0.0139263	0.437236
Pcmt1	1.72282	0.0138185	0.4375
Acaa1a	-1.7205	0.0139215	0.437853
Snrpd2	-1.71795	0.0140332	0.438819
Gm15932	-1.71797	0.0140325	0.439437
Nap1l5	-1.71687	0.0140819	0.439607
Mapk8	-1.71384	0.0142231	0.440725
Zfp609	1.71439	0.014199	0.441341
Pqbp1	-1.7137	0.0142289	0.441504
Cpne8	-1.71502	0.0141672	0.441795
Map3k2	-1.71164	0.0143293	0.441828
Hspbp1	1.71447	0.0141951	0.441958
Rad18	1.71048	0.0143829	0.441989
Gm26116	-1.71288	0.0142683	0.442281
Golgb1	1.71194	0.0143152	0.442441
Kansl3	1.71455	0.0141913	0.442577
C1ql3	-1.71099	0.0143595	0.4426
Atxn7l3	-1.71205	0.0143108	0.443056
B930095G15Rik	-1.70764	0.0145179	0.444292
Mc4r	1.70595	0.0146015	0.444596
Zp3r	1.70783	0.0145104	0.444904
Gtf2h5	-1.7067	0.0145631	0.445055
Pea15a	-1.70601	0.014598	0.445205
Gm9392	-1.70433	0.0146828	0.445504
Hcfc2	1.70804	0.0144992	0.445517
Twistnb	1.70637	0.0145793	0.445816
Ppp1r11	-1.70456	0.0146704	0.446112
Sec31a	-1.70469	0.0146646	0.446721
Fbxl16	-1.70256	0.0147663	0.447011
Matn2	1.69916	0.0149306	0.447439
Gm12949	1.69842	0.0149659	0.447581
Ccdc8	1.70291	0.0147477	0.447619
Rbck1	1.69768	0.0150039	0.447721
D130043K22Rik	1.70131	0.01483	0.447761
Ezh1	1.69739	0.0150201	0.447791
Tmem35	1.69643	0.0150641	0.447861
Tnfrsf19	1.69969	0.0149072	0.448043
2810001G20Rik	1.69898	0.0149394	0.448183
Gipc1	1.69799	0.0149881	0.448322
Bnip2	1.70046	0.0148712	0.448509
Rnps1	-1.69971	0.014906	0.448649
Slc16a14	1.69973	0.0149053	0.449256
Elovl4	-1.69391	0.0151883	0.451268
Ier5	-1.69201	0.0152768	0.45273
Sptlc2	1.69209	0.0152724	0.453333
Snx22	1.69141	0.0153063	0.453457
Ppt1	-1.69106	0.015324	0.454183
Dph7	1.6901	0.0153698	0.454244
Gm27022	1.68966	0.015394	0.454305
Ttyh1	-1.6888	0.0154385	0.455026
Eef1d	-1.68769	0.0154916	0.455746
Nf2	1.68655	0.0155477	0.456464
Adra2c	1.68602	0.0155748	0.457181
Pmvk	-1.68352	0.0156969	0.460526
Mrpl15	1.68241	0.0157588	0.461235
Mthfd2l	1.68191	0.0157863	0.461942
Gm11846	-1.68101	0.0158338	0.462647
Syn1	-1.68033	0.0158682	0.463351
Fopnl	1.67953	0.0159115	0.463446
Prps1	-1.67764	0.0160093	0.463636
Slc39a13	1.67999	0.0158857	0.464052
Ntan1	-1.67852	0.0159624	0.464146
Psg18	-1.67789	0.0159971	0.464239
Pls3	-1.67676	0.0160548	0.464332
Ttll5	1.67557	0.0161196	0.464424
Slc29a2	1.67829	0.0159759	0.464844
Gm26339	-1.67573	0.0161104	0.465026
Susd4	1.67504	0.0161474	0.465116
Hs6st3	1.67428	0.0161875	0.465806
Sccpdh	1.67398	0.0162094	0.466495
8430408G22Rik	-1.67296	0.0162634	0.466538
A230083G16Rik	1.67225	0.0163001	0.466581
AI854703	1.66772	0.0165344	0.468193
Bckdk	-1.66687	0.0165818	0.468274
Cers2	1.66944	0.0164497	0.46863
Lyrm2	1.66808	0.0165173	0.46879
Ccdc90b	1.66732	0.0165577	0.468869
Lin7b	1.66603	0.0166299	0.468948
2017-09-07	-1.67033	0.0164022	0.469231
Trio	1.66919	0.0164623	0.469309
Gm12568	1.66861	0.0164912	0.469349
A630072M18Rik	1.66836	0.0165035	0.469388
1110034G24Rik	1.67033	0.0164021	0.469833
Zmiz1	-1.66418	0.0167363	0.470366
Fmnl2	1.66483	0.0166967	0.470886
Kalrn	1.66419	0.0167356	0.47096
Commd4	1.66352	0.0167745	0.471033
3110009E18Rik	-1.66423	0.016733	0.471555
Apba3	-1.66196	0.0168615	0.472956
Zbed5	1.66112	0.0169146	0.473024
3110035E14Rik	-1.65774	0.0170977	0.473292
Ybx3	-1.65747	0.0171135	0.473325
Akap8	1.66147	0.0168929	0.473618
Gm14539	1.66079	0.016932	0.473684
Gm25117	-1.6599	0.0169782	0.47375
Galk2	1.65846	0.0170587	0.473815
Vps72	1.65837	0.0170624	0.473848
Zfp157	1.65825	0.01707	0.473881
Ppp1r15a	-1.66004	0.016971	0.474343
Fam19a1	1.65913	0.0170217	0.474407
Ywhaq	-1.6539	0.017307	0.477132
Myeov2	1.65427	0.0172869	0.477723
Zfp160	1.6543	0.017285	0.478315
Tyro3	-1.64963	0.0175464	0.479167
Lrif1	1.64968	0.017543	0.479755
Gm16195	1.65168	0.0174307	0.480247
Pop7	1.6498	0.0175359	0.480344
Mga	1.65061	0.0174919	0.480888
Mir8104	-1.6499	0.0175318	0.480935
Prkar1a	-1.65	0.0175257	0.481527
Mrps35	1.64591	0.0177592	0.481752
Tagln3	-1.63922	0.0181491	0.4821
Ksr1	1.64811	0.0176315	0.482252
Zfp191	-1.6473	0.0176792	0.482295
Creg2	1.64666	0.0177153	0.482317
Gm28037	-1.64591	0.0177588	0.482339
Eif3h	-1.63923	0.0181486	0.482676
Abca5	-1.63894	0.0181649	0.482718
Spg7	1.63817	0.0182082	0.482738
Gm16152	-1.63686	0.0182865	0.4828
Ccnl2	-1.64734	0.0176766	0.482885
Zfp800	-1.64099	0.0180434	0.483173
Phc2	1.64054	0.0180701	0.483213
Dab2ip	1.63973	0.0181174	0.483254
Eya3	1.63727	0.0182621	0.483373
Upf3a	-1.63643	0.0183107	0.483412
Etnk1	-1.63565	0.0183579	0.483452
Rab2a	-1.64449	0.0178433	0.483597
Polr2k	1.64102	0.0180416	0.483755
Med27	-1.64082	0.0180546	0.483794
Nudt13	1.63997	0.0181036	0.483832
Gm22862	1.63731	0.0182603	0.483948
Ppm1l	-1.63568	0.0183568	0.484024
Zc4h2	1.63524	0.0183819	0.484061
Sec11a	1.64414	0.0178657	0.484223
Tsn	1.64194	0.0179861	0.4843
Zfyve1	1.64128	0.0180256	0.484337
Mrps5	1.64331	0.0179105	0.484848
Dkk3	1.64241	0.0179619	0.484867
AK010878	-1.64226	0.0179695	0.484885
Fam3a	1.64149	0.0180117	0.484922
Strip1	-1.6337	0.0184699	0.485849
Bcan	1.63277	0.0185248	0.487044
Ccdc115	1.63175	0.0185883	0.487089
Unc80	1.63068	0.0186531	0.487135
Arid1b	-1.63015	0.0186832	0.48715
Rps15a	-1.62967	0.0187116	0.487179
2210010C04Rik	1.63178	0.0185856	0.487662
Gm20394	-1.63085	0.0186429	0.487691
Mrpl43	-1.63078	0.018647	0.487705
Ncor1	-1.6297	0.0187101	0.487748
1810062O18Rik	1.62852	0.0187857	0.487776
Sec61a1	-1.62526	0.0189872	0.487917
Zfp623	-1.63185	0.0185811	0.488235
Mbnl1	1.62639	0.0189202	0.488426
Dnajc18	-1.62576	0.0189545	0.488453
Tceb1	1.62537	0.0189811	0.488479
Cox6c	-1.62754	0.0188487	0.488966
Hnrnph1	-1.62674	0.0189005	0.488992
Dicer1	1.6258	0.0189526	0.489017
Hif1a	-1.62561	0.0189651	0.489043
Rere	1.62776	0.0188332	0.489535
Dock3	-1.62699	0.0188864	0.489559
Kidins220	1.62337	0.0190973	0.490805
Sp110	-1.62261	0.0191442	0.491389
Lrig2	-1.62176	0.0192043	0.491972
9830147E19Rik	1.62096	0.0192555	0.491982
Zcchc11	1.62066	0.0192725	0.491991
Gm14444	1.61812	0.019431	0.493729
Tmem50b	1.61915	0.0193684	0.494286
Gm12258	1.61893	0.0193795	0.494292
Gm25749	1.61593	0.0195648	0.494331
Stx6	-1.61594	0.0195639	0.494892
Ccdc28b	1.61502	0.0196205	0.494904
Mcm8	1.6167	0.0195202	0.495444
Gm21814	1.61595	0.0195633	0.495455
Myo18a	1.61629	0.0195441	0.496018
Dcakd	1.61246	0.019781	0.498305
Nme4	1.61284	0.0197581	0.498869
Slc25a1	1.61176	0.0198229	0.498871
Xrn2	-1.61084	0.0198861	0.499436

## Sheet: VIP_1hrFOSp_1hrFOSn
genesymbol	test_statistic	p-value	padj		Test conditions:
Hdac9	3.30045	4.85734e-06	0		cell type	VIP
A830018L16Rik	-3.06346	1.43362e-05	0		condition	1hr NE
Inpp5f	2.8893	2.81066e-05	0		FOS	FOS+, FOS-
Ubxn4	2.71952	5.8854e-05	0.25		comparison	FOS+ vs. FOS-
Rab6a	2.70094	6.34284e-05	0.2
Fkbp7	-2.59507	0.000104032	0.333333
Gnao1	2.56037	0.000120443	0.285714
Uxs1	-2.53173	0.000137656	0.375
Gad1	2.50303	0.000155954	0.333333
Ssr3	-2.49537	0.000160811	0.3
Strn4	-2.45261	0.000192785	0.363636
Brinp3	-2.41754	0.000227352	0.333333
Dock3	2.40345	0.000240934	0.384615
Adcy6	-2.39632	0.000248243	0.357143
Mea1	2.38326	0.000263806	0.333333
Naa20	-2.36954	0.000280123	0.375
Rpl29	2.36293	0.000287715	0.352941
Agpat3	2.35281	0.000300967	0.333333
Slc4a8	-2.35023	0.000304834	0.315789
Tiam1	-2.33986	0.000319594	0.3
Tmem8	-2.23779	0.000505494	0.47619
Chd6	-2.23413	0.000514124	0.5
Brd8	-2.23096	0.000520868	0.478261
Uimc1	2.23001	0.000522943	0.458333
Baz2b	-2.22588	0.000532563	0.44
Asns	-2.21973	0.000546569	0.423077
Clk4	2.20079	0.000594671	0.444444
Cfdp1	2.17888	0.000655647	0.464286

## Sheet: DG_1hrFOSn_HCFOSn
genesymbol	test_statistic	p-value	padj		Test conditions:
Gm23935	6.94935	0	0		cell type	DG
Gm24245	6.94935	0	0		condition	1hr NE, HC
Gm24270	6.94935	0	0		FOS	FOS-
Gm25732	5.88783	2.30351e-07	0		comparison	1hr NE vs. HC
Arc	5.5556	6.44983e-07	0
Tmem181b-ps	5.49444	6.44983e-07	0
Gm26917	4.6503	6.91053e-06	0
Trap1	4.27909	2.5615e-05	0
Nfx1	4.11213	4.44578e-05	0.111111
Myh10	-4.06291	5.23818e-05	0.1
Prdm5	4.05442	5.41325e-05	0.0909091
Polr2j	-3.92566	8.47692e-05	0.166667
Gm12216	3.88987	9.57339e-05	0.153846
Gpr107	-3.86168	0.000105132	0.142857
Trim9	3.78389	0.000135492	0.133333
Hyal3	3.73851	0.000156869	0.1875
Lsm3	3.7211	0.000166498	0.176471
1700015O11Rik	3.68243	0.000188427	0.222222
Fuz	3.66064	0.000202663	0.210526
Mid1	-3.65659	0.000204874	0.2
Dynlt3	-3.61342	0.000236018	0.238095
Pan2	3.58734	0.000256565	0.227273
Gng10	-3.58308	0.000260112	0.217391
Nlgn3	3.56512	0.000275776	0.208333
Gm10524	3.56266	0.000278494	0.24
Txn1	-3.54826	0.00029121	0.230769
Drg1	-3.44425	0.000405786	0.296296
Mctp1	-3.42837	0.000426057	0.285714
9130230L23Rik	3.41851	0.000438404	0.310345
Slc24a2	-3.39022	0.000483599	0.3
Uggt1	3.37909	0.000501797	0.322581
Kmt2a	3.36872	0.000519994	0.3125
F730043M19Rik	3.35216	0.000548051	0.333333
Fam103a1	-3.34572	0.000559799	0.323529
Ctps2	3.32684	0.00059578	0.342857
Ppme1	-3.3248	0.000600571	0.333333
Hnrnpu	-3.31854	0.000613517	0.324324
Glipr1	-3.31499	0.00061946	0.315789
Lpgat1	-3.29433	0.000664332	0.333333
Wdr43	3.28403	0.000685709	0.35
Rrp15	3.28386	0.000686124	0.341463
Ccdc28b	3.27924	0.000696397	0.333333
Gm26732	3.2654	0.000726758	0.348837
Gm10605	3.25174	0.000759513	0.340909
Gpr35	3.23782	0.000793007	0.355556
Zfp386	-3.20712	0.000872432	0.391304
Snx32	3.19752	0.000898507	0.382979
Maml2	-3.18088	0.000945868	0.395833
Scpep1os	3.1792	0.000950935	0.387755
Creb3	3.16578	0.000989911	0.4
Fgfr1	3.16541	0.00099097	0.392157
Erlin1	3.15183	0.00103672	0.403846
AA465934	-3.13591	0.00108841	0.415094
Slc28a3	3.1358	0.00108859	0.407407
St6galnac6	3.13109	0.00110559	0.4
Prpsap1	3.11589	0.0011594	0.410714
Ip6k1	3.09689	0.00123136	0.438596
Rbm26	-3.09573	0.00123537	0.431034
Tssc4	-3.09559	0.00123597	0.423729
Ppp4r4	-3.09264	0.00124744	0.416667
Ntng2	3.08884	0.00126094	0.409836
Setd4	3.07614	0.00131636	0.435484
Fam227a	3.06815	0.00135193	0.428571
Csrnp3	3.0624	0.00137547	0.4375
Zcchc10	-3.03925	0.0014789	0.461538
Gm11127	3.03593	0.00149364	0.454545
Ccnt2	3.03142	0.00151456	0.462687
Prrc2c	-3.02455	0.00154699	0.455882
Degs1	-3.02429	0.00154837	0.456522
Gm15758	3.01634	0.00158389	0.457143
Cit	-3.01507	0.0015897	0.450704
Otud6b	-3.00157	0.00165825	0.472222
Map9	-2.99672	0.00168225	0.465753
Csmd2	2.99617	0.00168465	0.459459
Gm22548	2.99426	0.00169612	0.466667
Gpr83	-2.99304	0.00170317	0.460526
Dcaf8	2.99191	0.00170916	0.454545
Gm26702	2.98888	0.00172491	0.448718
Ngrn	-2.98836	0.0017269	0.443038
Nckap5	2.98556	0.00174311	0.45
Mcfd2	2.98527	0.00174505	0.444444
Ypel2	2.98153	0.00176509	0.439024
Peg12	-2.97916	0.0017773	0.433735
Esp6	2.97034	0.00182438	0.440476
Cog5	2.96059	0.00187805	0.452941
Gltscr1l	2.95674	0.00190003	0.453488
Gpaa1	2.95416	0.00191509	0.448276
Ttyh3	2.93936	0.00200631	0.465909
Kcnb2	-2.931	0.00205842	0.47191
Psd3	-2.92617	0.00209034	0.477778
Cstf2	2.91908	0.00213558	0.483516
Dnm2	2.90643	0.00221833	0.48913
Snhg11	2.90332	0.00223924	0.494624
Runx2	2.90067	0.0022568	0.489362
Eif1a	-2.89907	0.00226753	0.484211
Papss1	-2.89803	0.00227435	0.479167
Ywhae	-2.89709	0.00228075	0.484536
Golgb1	-2.89582	0.00228918	0.479592
Uhmk1	-2.89485	0.00229655	0.474747
Hba-a1	2.89286	0.0023113	0.47
Insr	2.887	0.00235387	0.475248
Mast3	2.88334	0.0023786	0.480392
Trit1	2.88146	0.00239164	0.475728
Agap3	2.87821	0.00241445	0.471154
Tmem88	2.8751	0.00243886	0.47619
Cep70	2.87139	0.00246757	0.481132
Xpot	-2.86615	0.00250613	0.476636
Sugp2	2.8618	0.00253851	0.481481
Gpr12	-2.86117	0.00254377	0.477064
Gm10181	2.85493	0.0025949	0.481818
Gtpbp8	2.84796	0.00264867	0.486486
Pfkfb3	2.84682	0.00265876	0.482143
Mir5099	2.83741	0.00273809	0.495575
Prkag2	2.83616	0.00274864	0.491228

## Sheet: DG_1hrFOSp_HCFOSn
genesymbol	test_statistic	p-value	padj		Test conditions:
Inhba	9.99087	0	0		cell type	DG
Arc	9.45961	0	0		condition	1hr NE, HC
Gadd45b	7.85341	0	0		FOS	FOS+ (NE), FOS- (HC)
Ankrd33b	7.72102	0	0		comparison	1hr NE vs. HC
Gpr3	7.48472	0	0
Ifrd1	7.32498	0	0
Pcdh8	6.95526	0	0
Pak6	6.77995	0	0
Lingo1	6.75843	0	0
1700016P03Rik	6.7003	0	0
Nr4a2	6.58114	0	0
Homer1	6.55402	0	0
Cenpa	6.49114	0	0
Vgf	6.34403	0	0
Synpo	6.31123	0	0
Tet3	6.25393	0	0
Mirg	6.08328	0	0
Plk2	5.95361	0	0
Osbpl6	5.72164	0	0
Fmnl1	5.6714	0	0
Kdm6b	5.65881	0	0
Tspan31	5.65607	0	0
Myef2	-5.61479	0	0
Zfp948	5.54329	0	0
Sgk1	5.48788	0	0
Fgfr1	5.44911	0	0
Mt2	5.40751	4.76531e-08	0
Arl4d	5.37759	4.76531e-08	0
Junb	5.35431	4.76531e-08	0
Spry2	5.25993	4.76531e-08	0
Slc2a1	5.24526	4.76531e-08	0
Dnajb5	5.23145	4.76531e-08	0
Gadd45g	5.16604	4.76531e-08	0
Mir22hg	5.07535	1.90612e-07	0
Mmd2	-5.06718	1.90612e-07	0
Nr4a3	5.00588	2.38265e-07	0
Nr4a1	4.90794	3.33572e-07	0
Tmem9	-4.90039	3.33572e-07	0
Psmd14	-4.89273	3.33572e-07	0
Ccnh	-4.87415	3.81225e-07	0
Erc1	4.8478	4.28878e-07	0
Gm23347	4.77163	4.76531e-07	0
Gm2606	4.76851	4.76531e-07	0
Arhgef7	4.7665	4.76531e-07	0
Atpif1	-4.75829	4.76531e-07	0
1810022K09Rik	-4.74892	4.76531e-07	0
Ciapin1	4.73353	4.76531e-07	0
Pde4a	4.70821	5.71837e-07	0
Per2	4.67649	7.62449e-07	0
Dtna	4.66976	7.62449e-07	0
Ap2b1	4.65019	8.10102e-07	0
Lincpint	4.6475	8.10102e-07	0
Zbtb18	-4.64455	8.10102e-07	0
Dnajc1	4.62481	9.05409e-07	0
Rheb	4.54498	1.33429e-06	0
Brinp1	4.54421	1.33429e-06	0
B230319C09Rik	4.54339	1.33429e-06	0
Srxn1	4.53585	1.33429e-06	0
Rfwd2	4.52017	1.5249e-06	0
Cdk11b	4.51597	1.5249e-06	0
Epha10	4.5157	1.57255e-06	0
Ptgs2	4.48596	1.85847e-06	0
Baiap2	4.4645	2.14439e-06	0
Tmem178	4.43077	2.38265e-06	0
Ndufc2	-4.42255	2.38265e-06	0
Errfi1	4.38678	2.71623e-06	0
Ndufa4	-4.38395	2.71623e-06	0
Tiparp	4.37391	2.76388e-06	0
Mtch2	-4.36765	2.81153e-06	0
Rapgef6	4.35991	2.85919e-06	0
Jmjd1c	4.34537	3.0498e-06	0
Rbbp7	4.34342	3.0498e-06	0
Rnf128	4.31172	3.33572e-06	0
Arhgap21	-4.29687	3.47868e-06	0
0610011F06Rik	-4.29429	3.47868e-06	0
Atf3	4.29139	3.47868e-06	0
P4ha1	4.27372	3.76459e-06	0
Thra	-4.22957	4.5747e-06	0
Gng2	-4.22947	4.5747e-06	0
Rab11fip3	4.22852	4.5747e-06	0
Etv3	4.22743	4.5747e-06	0
Frmd6	4.22313	4.67e-06	0
Cryzl1	-4.18075	5.24184e-06	0
Gm17212	4.15018	6.14725e-06	0
Fosl2	4.13565	6.43317e-06	0
Rasa1	-4.13066	6.52847e-06	0
Nptx2	4.12484	6.52847e-06	0
Rasl10a	-4.1176	6.67143e-06	0
Gm23474	4.10687	7.10031e-06	0
Rnf167	-4.09835	7.52919e-06	0
Gramd1b	4.09722	7.52919e-06	0
Ier3ip1	-4.09693	7.52919e-06	0
Gcc2	-4.09074	7.7198e-06	0
Tmbim6	-4.08739	7.7198e-06	0
Sphkap	-4.08378	7.76745e-06	0
Gm3272	4.05304	8.5299e-06	0
2010111I01Rik	4.03548	9.05409e-06	0
Hpcal4	4.03325	9.10174e-06	0
Tpt1	4.02919	9.29235e-06	0
Hsf2	4.02065	9.57827e-06	0
Mctp1	-4.01356	9.86419e-06	0
Bnip3l	-4.00323	1.01025e-05	0
Vps41	-3.99541	1.03884e-05	0
Slc6a17	3.99305	1.03884e-05	0
Mest	3.98466	1.0579e-05	0
Dot1l	3.97326	1.11985e-05	0
Mtif2	-3.96644	1.13891e-05	0
Med14	3.9507	1.19133e-05	0
Nrp1	3.94235	1.23421e-05	0
Arl5b	3.93371	1.2771e-05	0
AI593442	-3.92598	1.31046e-05	0
Golgb1	-3.92286	1.33429e-05	0
Snhg5	-3.92044	1.33905e-05	0
Sf3b2	-3.91485	1.36288e-05	0
Enpp5	-3.90318	1.39147e-05	0
Neat1	3.894	1.44389e-05	0
Cox7a2l	-3.85998	1.65833e-05	0
Psma2	-3.85173	1.70122e-05	0
Sesn1	-3.84814	1.73934e-05	0
Atp5j2	-3.84736	1.73934e-05	0
Tmem147	-3.84708	1.73934e-05	0
Omg	-3.83993	1.78699e-05	0
Pttg1ip	3.83334	1.82511e-05	0
Trim9	3.8279	1.88706e-05	0
Mbd2	3.82478	1.90612e-05	0
Elmod1	-3.807	2.01096e-05	0
Vstm2a	-3.8005	2.03479e-05	0
Per1	3.79626	2.05861e-05	0
Gpr155	-3.79594	2.06338e-05	0
Stk40	3.79177	2.09197e-05	0
1810030O07Rik	3.78966	2.1015e-05	0
Gabra1	-3.77198	2.20157e-05	0
Stmn4	3.76977	2.20634e-05	0
Nbr1	-3.76617	2.2397e-05	0
Hook1	-3.76035	2.28258e-05	0
Hspa5	3.75949	2.29688e-05	0
Sidt1	-3.75134	2.35883e-05	0
Gm13339	-3.74095	2.48273e-05	0
Tia1	-3.72786	2.62569e-05	0
Pim1	3.7267	2.63522e-05	0
Cltb	3.71528	2.75911e-05	0
Atp2b2	-3.71346	2.78294e-05	0
Dnm1	-3.7121	2.79724e-05	0
5330417C22Rik	-3.70625	2.86872e-05	0
Bdnf	3.70513	2.87348e-05	0
Rnft1	3.69989	2.90684e-05	0
Vti1b	-3.69814	2.92113e-05	0
Tsc22d2	3.69735	2.93543e-05	0
Slc6a8	3.69517	2.96402e-05	0
Dpysl5	3.69491	2.96879e-05	0
Ndel1	3.68044	3.06886e-05	0
Lin7b	-3.67028	3.17846e-05	0
Prosc	3.66531	3.24518e-05	0
Add1	-3.66302	3.25471e-05	0
Rbmx	-3.66259	3.25947e-05	0
Polr2j	-3.65494	3.34525e-05	0
Ppp1r9a	-3.64891	3.41673e-05	0
Wrb	-3.64839	3.42626e-05	0
Hax1	3.6456	3.46438e-05	0
Ccnt2	3.63525	3.60257e-05	0
Vdac2	-3.62479	3.72171e-05	0.00621118
Mapk10	3.59309	4.16488e-05	0.00617284
Usp40	3.59054	4.18871e-05	0.00613497
Ndufb6	-3.5684	4.50322e-05	0.00609756
Araf	-3.55112	4.76054e-05	0.00606061
Chn1os1	-3.5478	4.8082e-05	0.0060241
Tmem107	-3.54676	4.84155e-05	0.00598802
Nefm	3.53789	5.0131e-05	0.00595238
Gad1	3.53719	5.0131e-05	0.00591716
1700020I14Rik	-3.53654	5.03217e-05	0.00588235
Slc24a2	-3.53574	5.0417e-05	0.00584795
Rabgap1	-3.53432	5.06076e-05	0.00581395
Gm25732	3.51499	5.33715e-05	0.00578035
Myl12b	-3.51274	5.38003e-05	0.00574713
Nrn1	3.50871	5.46104e-05	0.00571429
Gm23935	3.5039	5.604e-05	0.00568182
Gm24245	3.5039	5.604e-05	0.00564972
Gm24270	3.5039	5.604e-05	0.00561798
Pcmtd2	-3.50263	5.64213e-05	0.00558659
Npy	3.49855	5.74696e-05	0.00555556
Slc6a6	3.4976	5.77079e-05	0.00552486
Ablim1	-3.48516	6.071e-05	0.00549451
Smim14	3.48029	6.20443e-05	0.00546448
Ufsp2	-3.47693	6.28068e-05	0.00543478
Rbm5	-3.47663	6.28544e-05	0.00540541
Micu1	3.47401	6.32356e-05	0.00537634
Mrps5	-3.46596	6.48558e-05	0.00534759
Cdr1	-3.46307	6.57613e-05	0.00531915
Gpr85	-3.45863	6.68573e-05	0.00529101
Higd2a	-3.45641	6.73815e-05	0.00526316
Fosb	3.4532	6.83345e-05	0.0052356
Jkamp	-3.45263	6.84298e-05	0.00520833
Atp5c1	-3.45163	6.85728e-05	0.00518135
Gm20594	-3.45056	6.88111e-05	0.00515464
Zdhhc5	3.44886	6.92876e-05	0.00512821
Uqcrq	-3.44639	6.98118e-05	0.00510204
Gucy1b3	-3.44543	7.01453e-05	0.00507614
Gm14434	-3.43568	7.19562e-05	0.00505051
Abca5	3.43419	7.22421e-05	0.00502513
Luc7l3	-3.42177	7.57684e-05	0.005
Rgs7bp	3.41405	7.81034e-05	0.00497512
Ndufb11	-3.40719	7.96283e-05	0.0049505
Mmd	-3.40366	8.0629e-05	0.00492611
Napg	-3.40221	8.08673e-05	0.00490196
Prpf38b	3.38328	8.66333e-05	0.00487805
Gm4076	-3.38178	8.68716e-05	0.00485437
Drg1	-3.37967	8.77293e-05	0.00483092
Tuba1a	-3.36261	9.28282e-05	0.00961538
Coa3	-3.36254	9.28282e-05	0.00956938
Per3	-3.35623	9.51632e-05	0.00952381
Lrrn2	-3.35447	9.56397e-05	0.00947867
Tcf4	-3.35227	9.61163e-05	0.00943396
Ube2g1	3.34501	9.79271e-05	0.00938967
Fos	3.34061	9.87848e-05	0.00934579
Akap9	-3.33563	0.000100691	0.00930233
Clasp2	-3.33532	0.000100739	0.00925926
Dzip3	-3.33113	0.000102264	0.00921659
Hist3h2a	-3.32889	0.000103217	0.00917431
Sptbn1	-3.32866	0.000103312	0.00913242
B830012L14Rik	3.32416	0.00010498	0.00909091
Car11	-3.32149	0.000106409	0.00904977
Lrp1	-3.3155	0.000107839	0.00900901
Rtn4	-3.30723	0.000111127	0.00896861
Mtfp1	-3.3053	0.000112366	0.00892857
AA465934	-3.30481	0.000112747	0.00888889
Rtn4rl1	3.29769	0.000115702	0.00884956
Spcs2	-3.29577	0.000116655	0.00881057
Tef	-3.29489	0.000116941	0.00877193
Pvr	3.2749	0.000124518	0.00873362
Soga3	-3.27205	0.000125899	0.00869565
Pmm1	-3.27112	0.000126328	0.00865801
Mkl1	3.27018	0.000126805	0.00862069
Rpl23a	-3.26604	0.000129045	0.00858369
Syngr3	3.26406	0.00012995	0.00854701
Fbxo33	3.263	0.000130522	0.00851064
Tonsl	-3.25976	0.000131618	0.00847458
Chd6	-3.2532	0.00013462	0.00843882
Mapk4	3.25275	0.000134858	0.00840336
Uqcr10	-3.24863	0.000137003	0.0083682
Gm22859	3.24631	0.000138003	0.00833333
Ccdc132	-3.24548	0.000138194	0.00829876
Bicd1	-3.24138	0.000139909	0.00826446
Iqsec3	3.23642	0.000141959	0.00823045
Sertad1	3.23614	0.000142054	0.00819672
Suco	3.23336	0.000143483	0.00816327
Rian	3.23123	0.000144198	0.00813008
Ddhd1	3.22534	0.000146867	0.00809717
Chst1	-3.2251	0.000146962	0.00806452
Arpp19	3.22446	0.000147248	0.00803213
Zeb2	-3.22307	0.00014801	0.008
Rnf19a	3.21096	0.000154158	0.0119522
Mysm1	-3.20949	0.00015492	0.0119048
Mdm4	-3.20502	0.000157112	0.0118577
Pnmal1	-3.19593	0.000161782	0.011811
Tmem30a	-3.1928	0.00016345	0.0117647
Bcl11a	-3.19106	0.000164308	0.0117188
Dcun1d4	3.18925	0.000165213	0.0116732
Thap3	-3.18761	0.000165976	0.0116279
Samd4	3.18499	0.000167215	0.011583
Lgi3	-3.18412	0.000167787	0.0115385
Rpl39	-3.18405	0.000167834	0.0114943
Trappc2l	-3.18334	0.000168215	0.0114504
Gm13349	3.18297	0.000168263	0.0114068
Taf1d	-3.1829	0.000168358	0.0113636
Unc80	-3.18193	0.000169073	0.0113208
Mast4	3.17578	0.000173028	0.0112782
Matr3	-3.17056	0.000176316	0.011236
Ndufv3	-3.16454	0.000179176	0.011194
Tmem198	3.16354	0.000179795	0.0111524
Ndufs5	-3.16296	0.000180033	0.0111111
Camta1	-3.16211	0.000180558	0.0110701
Klf13	-3.16056	0.000181463	0.0110294
Rab11a	3.15956	0.000181892	0.010989
Nrp2	3.1441	0.000191279	0.0109489
Spcs1	-3.13683	0.000195807	0.0109091
Ppan	3.1293	0.000200095	0.0108696
Hsd17b12	3.12601	0.000202287	0.0108303
Flna	3.12343	0.000204622	0.0125899
Sec22a	-3.12147	0.000205814	0.0143369
Mfsd2a	3.118	0.000207815	0.0142857
Qk	3.11525	0.000210579	0.0142349
Hps4	-3.11472	0.000211341	0.0141844
Pcsk1	3.11411	0.00021177	0.0141343
Vbp1	-3.11071	0.000214629	0.0140845
Stim2	-3.1095	0.000215487	0.0140351
Calb1	-3.10157	0.00022192	0.013986
Sumo2	-3.09973	0.000223064	0.0139373
Fam3c	-3.09921	0.00022335	0.0138889
Ppp3cb	-3.09722	0.000224732	0.0138408
Snapc3	-3.09438	0.000226543	0.0137931
Arxes2	-3.09343	0.000226924	0.0137457
Cltc	3.09015	0.00022945	0.0136986
Schip1	3.08608	0.000232118	0.0136519
Sirpa	-3.08502	0.000232833	0.0136054
Srpr	-3.07709	0.000239361	0.0135593
Gm6483	-3.07596	0.000240315	0.0135135
Bcl11b	-3.0754	0.000240839	0.013468
Smyd2	-3.07498	0.000241268	0.0134228
Arhgap20	-3.07242	0.000243412	0.0133779
Rps28	-3.06997	0.000245699	0.0133333
Herc2	3.06924	0.000246366	0.013289
Rnf170	-3.06721	0.000247939	0.013245
Mt1	3.06653	0.000248606	0.0132013
Uimc1	-3.06609	0.00024894	0.0131579
Arid5b	3.06357	0.000250989	0.0163934
Acot13	-3.06349	0.000251084	0.0163399
Lpgat1	-3.06179	0.00025218	0.0162866
Ntrk2	3.05685	0.000256755	0.0162338
Slc26a10	3.05593	0.000257327	0.0161812
Leprot	-3.0558	0.000257422	0.016129
Gm17214	3.055	0.000258041	0.0160772
H2-T23	3.05303	0.0002599	0.0160256
Ivns1abp	3.0483	0.000263617	0.0159744
Rpl18	-3.04162	0.000269764	0.0159236
Vcl	3.04047	0.00027086	0.015873
Dmd	-3.03861	0.000272004	0.0158228
Gm11531	3.03781	0.000272576	0.0157729
Ryr1	3.03502	0.000275244	0.0157233
Timm10b	-3.03225	0.00027777	0.015674
Tor2a	-3.03165	0.000278151	0.015625
Cpne4	-3.02979	0.000280057	0.0155763
Pdgfa	3.02878	0.000281296	0.015528
Trappc11	-3.02844	0.000281391	0.0154799
Naa38	-3.02761	0.000282059	0.0154321
Phxr4	3.0253	0.000284251	0.0153846
B230217C12Rik	-3.023	0.000286014	0.0153374
Mga	-3.02056	0.000288635	0.0152905
Rrp1b	3.01681	0.000292638	0.0152439
Eprs	3.01487	0.000294258	0.0151976
Atp6v1d	-3.01416	0.00029502	0.0151515
Cisd1	-3.0099	0.000298832	0.0151057
Rps23	-3.00756	0.000300882	0.0150602
Ddhd2	-3.00634	0.000302264	0.015015
Pcp4	-3.00583	0.000302835	0.0149701
Copb2	-3.00206	0.000306934	0.0149254
Epdr1	-2.99864	0.000310793	0.016369
Clstn1	-2.9983	0.000311222	0.0163205
Fez1	-2.99664	0.00031289	0.0177515
Slc2a3	2.99478	0.000314272	0.0176991
Psenen	-2.99374	0.000315511	0.0176471
Kcna4	2.99349	0.000315749	0.0175953
Baz1a	2.98353	0.000325518	0.0175439
Zfp532	-2.98176	0.000327329	0.0174927
Npy2r	-2.98165	0.000327329	0.0174419
Gstm5	-2.97772	0.00033219	0.0173913
Sltm	-2.97522	0.000334668	0.017341
Abr	2.97493	0.000334954	0.0172911
C2cd5	-2.97014	0.0003401	0.0172414
Dynlt3	-2.96769	0.000342912	0.017192
Osbp2	-2.96451	0.000346104	0.0171429
BC005537	2.95538	0.000355635	0.017094
1700029F12Rik	2.94819	0.000364403	0.0198864
Orai2	-2.94605	0.000366643	0.01983
Ndufb3	-2.94553	0.000367119	0.019774
Gfm2	-2.94443	0.000368501	0.0197183
Sars	-2.935	0.000378985	0.0196629
Rasl11a	2.92534	0.000390708	0.0196078
Mfsd11	-2.91999	0.000396521	0.0195531
Ndn	-2.91981	0.000396569	0.0194986
Prdm5	-2.91919	0.000397284	0.0194444
Tacc1	2.91871	0.000397999	0.0193906
Pstk	-2.91458	0.000403526	0.019337
Pdcd4	-2.91392	0.000404432	0.0192837
Fam163b	-2.91386	0.000404432	0.0192308
Sec61a2	2.91325	0.000404908	0.0191781
Creg1	-2.91208	0.000406481	0.0191257
Tro	-2.91024	0.000408816	0.0190736
Ylpm1	-2.90634	0.0004132	0.0217391
Gm3160	2.90441	0.000415535	0.0216802
Uqcrb	-2.90439	0.000415535	0.0216216
Dctn2	-2.90304	0.000417346	0.0215633
Shisa4	-2.89245	0.000432976	0.0215054
Gpr19	2.89221	0.000433405	0.0214477
Krtcap2	-2.89212	0.000433548	0.0213904
Tmx2	-2.89007	0.000436788	0.0213333
Snora31	2.88545	0.000443031	0.0212766
Smad7	2.88526	0.000443269	0.0212202
2610507B11Rik	-2.88178	0.000448606	0.021164
Zfp955a	-2.8799	0.000451608	0.0211082
Rpl27a	-2.87968	0.000451751	0.0210526
C230004F18Rik	-2.87686	0.000456374	0.0209974
Znf512b	-2.86961	0.000467239	0.0235602
Hectd2	2.86677	0.000471241	0.0234987
Clpp	-2.86515	0.000473433	0.0234375
Kifap3	-2.86123	0.000479628	0.0233766
Tmem33	-2.86036	0.000481344	0.0233161
Fam213a	-2.85312	0.00049197	0.0232558
H2afv	-2.85212	0.000493257	0.0231959
Mbnl2	2.85134	0.000494162	0.0231362
Gm14305	-2.85039	0.000495592	0.0230769
Camkk1	2.84973	0.000496736	0.0230179
Sik3	2.84636	0.000502216	0.0229592
Arl6ip1	-2.84123	0.000510841	0.0229008
2610001J05Rik	-2.8406	0.000512223	0.0228426
Maml2	-2.83968	0.000513414	0.0227848
Ngrn	-2.83342	0.000523088	0.0252525
Ctu2	2.83007	0.000528806	0.0251889
Rap1b	2.82997	0.000528902	0.0251256
Sema6d	-2.82823	0.000531761	0.0250627
Mal2	-2.8267	0.000534477	0.025
Sptbn2	2.82385	0.000540386	0.0249377
Gm8506	2.82324	0.000541196	0.0248756
Tnrc6c	-2.82113	0.000545056	0.0248139
Gpm6b	-2.82054	0.000546009	0.0247525
Sik1	2.81502	0.000555111	0.0246914
Tmem167	-2.8149	0.000555254	0.0246305
Ano3	-2.81122	0.000561782	0.02457
Gpatch8	-2.80953	0.000564737	0.0245098
Jun	2.80648	0.000570646	0.0268949
Gm11407	-2.80367	0.000576316	0.0268293
Mir3471-1	-2.80286	0.000578318	0.026764
Rasl11b	2.80164	0.00058051	0.026699
3110043O21Rik	-2.80103	0.000581654	0.0266344
Abcg1	-2.79908	0.000585418	0.02657
Atl1	-2.79862	0.000586228	0.026506
Cpe	-2.79735	0.000588802	0.0264423
Robo2	-2.79378	0.000595425	0.0263789
Gm7536	-2.79333	0.000596235	0.0263158
Gtpbp2	2.79291	0.000597236	0.026253
Pgam1	2.79009	0.000603145	0.0261905
Tssc4	-2.78774	0.000607672	0.0261283
Maf1	-2.78636	0.000610722	0.0260664
Glo1	-2.78458	0.000613962	0.0260047
Ubc	2.78334	0.000616107	0.0259434
Zswim6	2.78031	0.000622063	0.0282353
Fam134a	-2.77747	0.000627258	0.028169
Nfix	-2.77534	0.00063126	0.028103
Gm14410	-2.77389	0.000633548	0.0280374
Gprasp2	-2.7719	0.000637837	0.027972
Rtn4rl2	2.77114	0.000639743	0.027907
Pxk	2.76989	0.000642316	0.0278422
Actn2	2.76898	0.000644079	0.0277778
Gm21092	-2.7668	0.000648511	0.0277136
Odf2	-2.76174	0.000659519	0.0276498
Gm15624	-2.76171	0.000659519	0.0275862
Slc7a4	-2.75841	0.000665285	0.0275229
Mrps9	-2.75576	0.000669669	0.02746
Mpdu1	-2.74884	0.000683822	0.0296804
Ypel4	-2.74573	0.00069016	0.0296128
Ski	2.74413	0.000693638	0.0295455
Kcnab1	-2.74298	0.000696783	0.0294785
Ate1	-2.74234	0.000697927	0.0294118
Tspan5	2.74172	0.000699309	0.0293454
St6galnac5	-2.74018	0.000702216	0.0292793
Mapk1	-2.73897	0.000705409	0.0292135
Zscan26	-2.73554	0.000713653	0.029148
3110057O12Rik	-2.73098	0.000723469	0.0313199
Cops6	-2.73012	0.000724803	0.03125
Naa35	-2.72724	0.000729855	0.0311804
Gm14326	-2.72547	0.000734334	0.0311111
Akap11	-2.71978	0.000746152	0.0310421
5330434G04Rik	-2.71889	0.000748773	0.0309735
Nudt16l1	-2.7174	0.000751442	0.0309051
Gm22862	-2.71673	0.000752966	0.030837
Mapk1ip1	-2.71598	0.000754873	0.0307692
Rbm4b	2.71437	0.000758113	0.0307018
Osgin2	2.70852	0.000772409	0.0306346
Ppp1r1a	-2.70753	0.000774792	0.0327511
Slc1a2	-2.7058	0.000779033	0.0326797
Rps8	-2.70414	0.000782893	0.0326087
Gpr12	-2.70374	0.000783846	0.032538
Fam171b	-2.70201	0.000787753	0.0324675
9330159F19Rik	-2.69999	0.000792518	0.0323974
Rps27rt	-2.69711	0.000798952	0.0323276
Yipf3	-2.69688	0.000799476	0.0322581
Slc25a3	2.69682	0.000799476	0.0321888
Ntf3	-2.69228	0.000810102	0.0321199
Aurkaip1	-2.68949	0.000817584	0.0320513
Upf3b	-2.6857	0.000827591	0.0341151
Ppp2r4	-2.68487	0.000829545	0.0340426
Cept1	-2.68486	0.00082964	0.0339703
Gm10181	2.68159	0.000836645	0.0338983
Ndufa3	-2.68091	0.000838313	0.0338266
Samm50	-2.67977	0.000841315	0.0337553
Ahcyl1	2.67941	0.000842221	0.0336842
Rufy3	-2.67895	0.000843174	0.0336134
Arl8b	-2.67775	0.000846271	0.033543
Uqcc3	-2.67773	0.000846319	0.0334728
Abhd2	2.67751	0.000847177	0.0334029
6820431F20Rik	-2.67414	0.000855945	0.0333333
Usp48	-2.67391	0.00085666	0.033264
AI854517	2.67285	0.000860043	0.033195
Sult2b1	2.67282	0.000860091	0.0331263
Sec23a	-2.67258	0.000860758	0.0330579
Tmem161b	-2.67115	0.000864236	0.0329897
Zfp157	-2.67085	0.000865666	0.0329218
Cxcl12	-2.67002	0.000867858	0.0328542
Vdac3	-2.66707	0.000876721	0.0327869
Hsp90aa1	2.66668	0.000877722	0.0327198
Cd200	-2.66613	0.000879581	0.0326531
Scn3a	-2.66595	0.000879819	0.0325866
Slc25a14	-2.66357	0.000887825	0.0345528
Kpna1	2.66307	0.000888825	0.0344828
Lsm8	-2.66212	0.000891446	0.034413
Rpl17-ps8	2.66078	0.00089502	0.0343434
Gm28439	-2.65873	0.000899976	0.0342742
Zfand6	-2.65789	0.000902216	0.0342052
Ago3	2.65634	0.000906934	0.0341365
Kcnf1	2.65574	0.000908887	0.0340681
Ndufa1	-2.65572	0.000908887	0.034
Mblac2	-2.6536	0.000915225	0.0339321
Psmd4	-2.6511	0.000921277	0.0338645
Myh9	2.65105	0.000921468	0.0337972
Plagl1	2.64983	0.000924279	0.0337302
Iqsec2	-2.64755	0.000930474	0.0336634
Rps6	-2.64754	0.000930522	0.0335968
Ak5	-2.64647	0.000933858	0.035503
Ccdc88a	-2.64539	0.000936574	0.0354331
Gm11655	2.64424	0.000939766	0.0353635
Wasf1	-2.6441	0.000939909	0.0352941
Ptprn	2.64319	0.00094234	0.035225
Mdh1	-2.643	0.000942816	0.0351562
Gm13340	-2.64117	0.000948249	0.0350877
Zcchc7	-2.63948	0.000952919	0.0350195
Gm6710	-2.63934	0.000953348	0.0349515
Btg2	2.63348	0.000971837	0.0348837
Otud7a	2.6275	0.000987753	0.0348162
Ccl27a	2.62686	0.000990183	0.034749
Kif1a	2.62676	0.000990374	0.0346821
Mfn2	-2.6267	0.000990612	0.0346154
Cnpy2	-2.62595	0.000992566	0.0345489
Tanc1	2.62437	0.000997903	0.0363985
Sbf1	-2.62336	0.00100091	0.0363289
B3galt5	-2.61878	0.00101611	0.0362595
Ppp1r16b	2.61824	0.00101825	0.0361905
Gltscr2	2.61782	0.00101949	0.0361217
Ckap5	-2.61621	0.00102445	0.0360531
Poglut1	-2.61592	0.00102526	0.0359848
Stmn3	-2.61074	0.00104031	0.0378072
Arl1	-2.61074	0.00104036	0.0377358
Ptpn3	-2.61048	0.00104112	0.0376648
Tmed4	-2.60955	0.00104384	0.037594
Cep70	-2.60904	0.00104551	0.0375235
Rcn2	-2.60885	0.00104613	0.0374532
2017-09-03	-2.6087	0.00104637	0.0373832
Arnt	-2.60436	0.00106123	0.0373134
Polr2l	2.60429	0.00106166	0.0372439
Pfdn1	-2.60359	0.00106376	0.0371747
Rbm15	2.60253	0.00106738	0.0371058
Pigk	-2.60188	0.00106972	0.037037
Haghl	-2.60152	0.00107053	0.0369686
Tmem2	2.60102	0.00107262	0.0369004
Grcc10	-2.60038	0.00107424	0.0368324
Snf8	2.59714	0.0010853	0.0367647
Tmem9b	-2.59579	0.00108854	0.0376147
Mdn1	2.59436	0.00109354	0.0384615
Kdm4c	-2.59354	0.00109593	0.0383912
Nop10	-2.59344	0.00109631	0.0383212
Casc4	2.59339	0.00109645	0.0382514
Wdr33	-2.59327	0.00109693	0.0381818
Ier5	2.59189	0.00110198	0.0381125
Bag3	2.59006	0.00110836	0.0380435
Acot3	-2.58871	0.00111289	0.0379747
Rpl8	-2.58832	0.00111422	0.0379061
Atp6v1g2	-2.5852	0.00112452	0.0378378
2810403A07Rik	2.58411	0.00112847	0.0377698
Zfhx2	2.58343	0.0011309	0.037702
Srsf1	-2.58028	0.00114172	0.0394265
Praf2	-2.5799	0.00114305	0.039356
2900011O08Rik	-2.57947	0.00114429	0.0392857
Bphl	-2.57887	0.00114587	0.0392157
Rreb1	2.57597	0.00115544	0.0391459
Cdc40	-2.57412	0.00116135	0.0390764
Dctn6	-2.57258	0.0011665	0.0390071
Arpc2	2.57244	0.00116698	0.0389381
Txndc15	-2.57168	0.00116993	0.0388693
Usp36	2.571	0.00117198	0.0388007
Zfp955b	-2.57095	0.00117212	0.0387324
Cwc15	-2.57094	0.00117212	0.0386643
Mrpl55	-2.57086	0.00117246	0.0385965
Cd47	-2.57051	0.00117393	0.0385289
Amer3	-2.56507	0.0011939	0.0384615
Hmgn3	-2.56488	0.00119438	0.0401396
Gm11408	-2.56281	0.00120191	0.0400697
4930402H24Rik	-2.56202	0.00120462	0.04
Gtf2i	-2.56173	0.00120558	0.0399306
Top1	2.55925	0.00121592	0.0398614
Dnajc24	-2.55878	0.00121801	0.0397924
Ran	-2.5574	0.00122292	0.0397237
Trappc1	-2.55548	0.0012295	0.0396552
Lrrtm4	-2.55477	0.00123212	0.0395869
Gpr22	2.55433	0.00123383	0.0395189
Kdsr	-2.55421	0.00123431	0.0394511
Mgat4a	2.5524	0.00124065	0.0393836
Mmp16	-2.55218	0.00124146	0.0401709
Rab2a	-2.55045	0.00124889	0.0409556
Akr1a1	-2.54984	0.0012508	0.0408859
A230006K03Rik	-2.54735	0.00126023	0.0408163
Fam13a	-2.54712	0.00126104	0.040747
Dclk1	2.54697	0.00126157	0.040678
Slc25a12	-2.54686	0.00126185	0.0406091
Gt(ROSA)26Sor	2.5447	0.00126938	0.0405405
Rit2	-2.54288	0.00127539	0.0404722
Uros	-2.54015	0.00128578	0.040404
R3hdm4	-2.53974	0.00128716	0.0403361
Srgap3	-2.53797	0.00129388	0.0419463
2700062C07Rik	-2.5371	0.00129702	0.041876
Pfdn5	-2.53368	0.00131132	0.041806
Cisd3	-2.53102	0.00132242	0.0417362
Rac1	-2.53076	0.00132385	0.0416667
Prrt1	-2.53066	0.00132423	0.0415973
4833420G17Rik	-2.53048	0.0013249	0.0415282
Mat2b	-2.5293	0.001329	0.0414594
Snx27	-2.52814	0.00133391	0.0413907
Mir410	2.52748	0.00133629	0.0413223
Tmem258	-2.52708	0.00133786	0.0412541
Gm26917	2.52688	0.00133867	0.0411862
Pacsin1	-2.52673	0.0013391	0.0411184
Setd5	-2.52311	0.00135544	0.0426929
Rprml	2.52144	0.00136226	0.042623
F730043M19Rik	-2.51972	0.0013685	0.0425532
Slc35a1	-2.5192	0.00137007	0.0424837
Ramp1	-2.51858	0.00137379	0.0424144
Gm26870	-2.5151	0.00138732	0.0423453
Ywhag	2.51213	0.00140181	0.0422764
Egr1	2.51124	0.00140567	0.0422078
Ywhah	-2.51067	0.00140853	0.0421394
Senp6	-2.50987	0.00141158	0.0436893
Grb14	-2.50912	0.00141458	0.0436187
Psip1	-2.50826	0.00141768	0.0435484
Grin2a	2.50798	0.00141878	0.0434783
Scn3b	-2.50629	0.00142678	0.0434084
Brd2	2.50351	0.0014385	0.0433387
Ndufv2	-2.50032	0.00145194	0.0432692
Dsp	-2.49853	0.00145914	0.044
Fbxo25	-2.49818	0.00146066	0.0447284
Car12	2.49696	0.00146567	0.0446571
Adcyap1r1	-2.49462	0.00147658	0.044586
Glce	2.49443	0.00147744	0.0445151
Banp	-2.49274	0.00148368	0.0444444
Ago2	2.49245	0.00148463	0.044374
Tmem50a	-2.49239	0.00148501	0.0443038
Cnnm1	2.48961	0.00149702	0.0442338
B2m	-2.48831	0.00150288	0.044164
Uckl1os	-2.48815	0.00150341	0.0440945
Sdk2	2.48805	0.00150374	0.0440252
Stxbp1	-2.4879	0.00150417	0.043956
Elp2	-2.48704	0.00150846	0.0438871
Atp8a1	-2.48663	0.00151046	0.0453834
Fbxo8	-2.48647	0.00151117	0.0453125
Blmh	2.48412	0.0015219	0.0452418
Rps23-ps1	-2.48245	0.00152943	0.0451713
Slc16a1	2.48219	0.00153038	0.0451011
Ipo8	-2.48081	0.00153643	0.0450311
Gnal	-2.4759	0.00155854	0.0449612
Tango2	-2.47543	0.00156064	0.0448916
Rwdd1	-2.47435	0.00156536	0.0463679
Rpl12	-2.47424	0.00156593	0.0462963
Ggnbp2	-2.47287	0.00157241	0.046225
Dcaf17	-2.47213	0.0015766	0.0461538
Pclo	-2.47126	0.00157951	0.0460829
Qrsl1	-2.47087	0.00158137	0.0460123
Polr2i	-2.47072	0.00158213	0.0459418
Commd3	-2.47062	0.00158318	0.0458716
Zbtb16	2.46999	0.00158556	0.0458015
St7l	-2.4698	0.00158628	0.0457317
2210404O09Rik	-2.46887	0.00159109	0.0456621
Celf4	-2.46633	0.00160329	0.0455927
Sumo3	-2.46259	0.00161997	0.047041
Ndufs3	-2.46258	0.00162001	0.0469697
Cdh13	-2.46205	0.00162283	0.0468986
Zfp951	-2.45925	0.00163788	0.0468278
Adora1	2.45917	0.00163817	0.0467572
Gm9017	2.45816	0.00164303	0.0466867
Ehd1	-2.45428	0.00166214	0.0481203
Gm27651	2.45419	0.00166257	0.048048
Zfp386	-2.4535	0.00166581	0.047976
Rpl7a	-2.45256	0.0016711	0.0479042
Prmt8	2.45214	0.0016731	0.0478326
Swi5	-2.45109	0.00167844	0.0477612
Hbb-bs	2.45056	0.0016812	0.04769
Mrpl53	-2.4505	0.00168139	0.047619
Fam53b	2.44992	0.00168401	0.0475483
Dync2h1	-2.44688	0.00169955	0.0474777
Ssrp1	-2.44578	0.00170488	0.0474074
2017-09-15	-2.44465	0.00171108	0.0488166
Eif4g3	-2.44147	0.001728	0.0487445
Lrrc57	-2.43861	0.00174205	0.0486726
Heatr6	-2.43855	0.00174239	0.0486009
Prorsd1	2.43838	0.00174305	0.0485294
Lmo3	-2.43817	0.00174406	0.0484581
Ipo5	2.43775	0.00174677	0.0483871
Slc48a1	-2.43704	0.0017503	0.0483163
Ndufs6	-2.43643	0.00175301	0.0497076
Trim28	2.4355	0.0017573	0.049635
Rasd1	2.43487	0.0017604	0.0495627
Uqcr11	-2.43276	0.00177179	0.0494905
Hsp90b1	2.43147	0.00177879	0.0494186
C1ql2	-2.43128	0.00177984	0.0493469
Dgcr2	-2.43102	0.00178156	0.0492754
Drosha	-2.43083	0.00178232	0.0492041
Mphosph9	-2.42984	0.00178799	0.0491329
Nav1	-2.42971	0.00178866	0.049062
Rps19	-2.42964	0.00178904	0.0489914
Gm16111	2.4271	0.00180195	0.0489209
Ctsd	-2.42706	0.0018021	0.0488506
Gm13389	2.42613	0.00180748	0.0494978
Cfap36	-2.42606	0.00180777	0.0494269
Tmem175	-2.42572	0.00181001	0.0500715
2310061I04Rik	-2.42153	0.00183117	0.05
Gm10717	-2.41299	0.00187829	0.0513552
Ubr1	-2.4126	0.00188091	0.0512821
Nsmaf	-2.41191	0.00188539	0.0512091
Gm29216	-2.40979	0.00189678	0.0511364
Rps4x	-2.40976	0.00189707	0.0510638
Cul9	2.40955	0.00189793	0.0509915
St3gal5	-2.40838	0.00190384	0.0509194
Rwdd4a	2.40776	0.0019076	0.0508475
Brap	2.40738	0.00190984	0.0507757
Macf1	-2.40623	0.00191637	0.0521127
Rps18	-2.4061	0.00191732	0.0520394
Gm10524	2.4051	0.00192314	0.0519663
Ktn1	-2.40504	0.00192347	0.0518934
Tm2d2	-2.40483	0.00192476	0.0518207
Cst3	-2.4042	0.00192781	0.0517483
Nono	-2.40412	0.00192828	0.051676
Spsb1	2.40328	0.00193324	0.0516039
Rab11fip2	-2.40123	0.00194515	0.051532
Acvr1c	-2.39707	0.00196898	0.0528512
Gm9806	2.39638	0.0019735	0.0527778
Ckmt1	-2.39558	0.00197732	0.0527046
Mir3082	-2.39422	0.00198532	0.0526316
Stxbp6	-2.39406	0.00198637	0.0525588
Csrnp1	2.39401	0.00198642	0.0524862
Bcl7a	-2.39057	0.00200734	0.0524138
Gm10039	-2.39042	0.00200805	0.0523416
Gda	-2.39022	0.0020091	0.0529574
Trim44	-2.38852	0.00201954	0.0535714
Ywhae	-2.38806	0.0020224	0.0534979
Cdipt	-2.38706	0.00202893	0.0534247
Slc39a10	-2.38417	0.00204732	0.0533516
Birc2	-2.38351	0.00205151	0.0532787
Tubb4a	-2.38333	0.00205299	0.053206
Map7d2	2.38167	0.00206295	0.0531335
Phax	-2.38025	0.00207129	0.0544218
Abhd12	-2.38013	0.00207224	0.0543478
Armcx3	2.37937	0.00207701	0.0542741
Ndufa7	-2.37695	0.00209211	0.0542005
Fbxw7	2.37615	0.00209755	0.0541272
Epha6	2.37592	0.00209917	0.0540541
Atp6v1e1	-2.37547	0.00210217	0.0539811
Gpi1	-2.37467	0.00210712	0.0539084
Myo5a	-2.37456	0.00210784	0.0538358
Snrpd1	-2.37417	0.00210994	0.0537634
Ptpra	-2.37329	0.00211561	0.0536913
Ece1	2.3721	0.00212337	0.0536193
Mapk8ip2	-2.37122	0.00212852	0.0535475
Acat1	-2.37055	0.00213295	0.0548128
1700064H15Rik	2.3702	0.00213553	0.0547397
Gm25994	2.36954	0.00214039	0.0546667
Psmd8	-2.36864	0.00214587	0.0545939
Slitrk5	-2.36689	0.00215616	0.0545213
Dopey1	-2.36654	0.00215892	0.0544489
Cops3	-2.36627	0.00216092	0.0543767
Lrrcc1	-2.36566	0.00216488	0.0543046
Bzw2	-2.36505	0.00216903	0.0542328
Dguok	-2.36296	0.00218242	0.0554822
Ube2d1	-2.36276	0.00218447	0.055409
Actn4	2.36235	0.00218709	0.055336
Dusp4	2.36203	0.00218909	0.0552632
Psmb6	-2.35916	0.00220591	0.0551905
Pdzd11	-2.3577	0.00221492	0.0551181
Atxn7l3b	-2.35464	0.00223398	0.0563565
Fam13c	-2.35294	0.00224413	0.0562827
Thy1	-2.35292	0.00224422	0.0562092
Ttc14	-2.35238	0.00224794	0.0561358
Slc35b4	-2.35233	0.00224827	0.0560626
Ergic2	-2.35082	0.00225704	0.0559896
Gm20642	2.34931	0.00226667	0.0559168
Sobp	-2.34654	0.00228482	0.0571429
Gm10222	-2.34571	0.00229168	0.0570687
Nicn1	-2.34375	0.00230393	0.0569948
Iqsec1	-2.34199	0.00231618	0.0569211
Map6	-2.34189	0.00231713	0.0568475
Kidins220	-2.34046	0.00232661	0.0580645
Gm25190	2.33994	0.00233014	0.0579897
5530601H04Rik	-2.33872	0.00233843	0.0579151
Psma4	-2.33796	0.00234401	0.0578406
Zdbf2	2.33791	0.00234429	0.0577664
Spred2	2.33665	0.00235335	0.0576923
Atxn7	2.33473	0.0023665	0.0576184
Kbtbd4	-2.33419	0.00237007	0.0575448
Dlgap2	2.33384	0.00237241	0.0574713
Gm22904	2.331	0.00239238	0.0586735
Eps15	-2.32784	0.00241363	0.0585987
Zbtb38	-2.32727	0.00241811	0.0597964
1110004F10Rik	-2.32723	0.00241835	0.0597205
Crem	2.32511	0.00243393	0.0596447
Gpr107	-2.32467	0.00243784	0.0595691
Ngly1	-2.32314	0.00244946	0.0594937
Gm14418	-2.32251	0.00245375	0.0594185
Pja2	-2.32104	0.00246319	0.0593434
Trerf1	-2.31999	0.00246914	0.0592686
Otud4	-2.31923	0.00247443	0.059194
Myo5b	-2.31801	0.00248254	0.0603774
Tubgcp4	2.31618	0.00249512	0.0603015
Syt4	2.31044	0.00253772	0.0614806
Pja1	2.30818	0.00255482	0.0614035
Dok5	2.3069	0.00256364	0.0625782
Unc13d	2.30684	0.00256388	0.0625
Twistnb	-2.3059	0.00257003	0.062422
Ip6k2	-2.30479	0.00257803	0.0623441
Scg2	2.30442	0.0025808	0.0622665
0610007P14Rik	-2.30283	0.00259342	0.0621891
Cbx6	-2.30069	0.00260924	0.0627329
Eif5a	2.29903	0.00262197	0.0632754
Bbs7	-2.29877	0.00262373	0.063197
Rb1cc1	-2.2979	0.0026305	0.0631188
Ndufa2	-2.29729	0.00263474	0.0630408
Polr2k	-2.29689	0.00263784	0.062963
Ddx1	-2.29515	0.00265266	0.0628853
Usp10	-2.29506	0.00265337	0.0628079
Sstr2	2.29377	0.00266276	0.0639606
Kbtbd11	-2.29033	0.00268883	0.0638821
Sat1	2.28905	0.00269745	0.0638037
Rapgef5	-2.288	0.0027046	0.0637255
Ncbp2	-2.28774	0.0027065	0.0636475
Amph	-2.28732	0.00270903	0.0635697
Gm11490	2.28639	0.00271589	0.0641026
Gm12276	2.28603	0.00271909	0.0646341
Cbwd1	-2.2845	0.00273271	0.0645554
Magoh	2.28339	0.00274158	0.0644769
Cox16	-2.28298	0.0027451	0.0643985
Gm16232	2.28148	0.00275706	0.0643204
Fuom	-2.27893	0.00277555	0.0642424
H2afx	2.27812	0.00278165	0.0653753
Cbx3	-2.27592	0.00279862	0.0652963
Zfp239	-2.27532	0.00280353	0.0652174
Cse1l	2.2738	0.00281601	0.0651387
Gm23164	2.27367	0.00281749	0.0650602
Ndufa11	-2.27142	0.00283698	0.0661853
Banf1	-2.27123	0.00283846	0.0661058
Rps15a	-2.27111	0.00283984	0.0660264
Kctd16	-2.26941	0.00285385	0.0659472
Gm1673	-2.26789	0.0028669	0.0658683
Srr	-2.26783	0.00286748	0.0657895
D6Wsu163e	-2.26382	0.00290117	0.0669056
R3hdm1	2.26279	0.00291022	0.0668258
Cplx1	-2.26105	0.00292585	0.0667461
Clptm1l	-2.26068	0.00292895	0.0672619
Ppib	-2.25932	0.00293924	0.0677765
Rpl37a	-2.25917	0.00294058	0.067696
Ptp4a2	2.25866	0.00294501	0.0676157
Rpl6	-2.25728	0.00295773	0.0675355
B230307C23Rik	-2.25683	0.00296178	0.0674556
Bhlhe40	-2.25661	0.00296369	0.0679669
Sirt3	-2.24566	0.00305804	0.0696576
Jmjd8	-2.24384	0.00307391	0.0707547
Rplp2	-2.24366	0.0030752	0.0706714
Romo1	-2.24249	0.00308649	0.0705882
Ubr4	2.24148	0.00309545	0.0705053
Adam15	2.24104	0.00309955	0.0704225
Gm22714	-2.24103	0.00309974	0.07034
Immt	-2.24003	0.00310922	0.0702576
Srsf5	2.23962	0.00311251	0.0701754
Uggt1	2.23849	0.00312376	0.0712617
Ccpg1	-2.23799	0.00312895	0.0711785
Map3k12	-2.23793	0.00312962	0.0710956
Rpl14-ps1	-2.23614	0.00314501	0.0710128
AU041133	-2.23613	0.0031452	0.0709302
C87436	-2.23514	0.00315435	0.0708479
Sqstm1	-2.22954	0.00320486	0.0719258
Pcmt1	-2.22706	0.0032275	0.0730012
Edf1	-2.22606	0.00323693	0.0729167
Pttg1	-2.22598	0.00323765	0.0728324
Chgb	2.22517	0.00324546	0.0727483
Lrif1	-2.22496	0.0032478	0.0726644
Tnfrsf25	2.22424	0.00325509	0.0725806
Faah	-2.22323	0.00326443	0.0736479
Lrrtm1	-2.22194	0.00327696	0.0735632
Clstn3	2.22023	0.00329207	0.0734788
Tor1a	-2.21972	0.00329678	0.0733945
Piga	2.21922	0.00330136	0.0733104
Itga8	-2.21834	0.00330908	0.0732265
Nmd3	2.21749	0.00331675	0.0742857
Uxs1	-2.21656	0.00332561	0.0742009
Braf	2.2148	0.00334224	0.0741163
Wdr45	-2.21439	0.0033462	0.0740319
Dram2	-2.21384	0.00335144	0.0739477
Acad10	2.21286	0.00335992	0.0738636
Ap2s1	-2.21083	0.00337937	0.0749149
Pcyox1	-2.21029	0.00338456	0.0748299
Asphd2	-2.20962	0.00339018	0.0747452
Ttc8	-2.20941	0.00339195	0.0746606
Scarb1	-2.20864	0.00339848	0.0745763
Plk5	-2.207	0.00341425	0.0744921
Ndufa9	-2.20616	0.00342225	0.0744081
Mpdz	-2.20565	0.00342759	0.0743243
Hint1	-2.20554	0.00342864	0.0742407
Hspa2	-2.20321	0.00345113	0.0752809
Inpp5f	2.20039	0.00347815	0.0751964
Angel2	2.19916	0.0034914	0.0762332
A730017C20Rik	-2.19911	0.00349178	0.0761478
Cep44	-2.19849	0.00349788	0.0760626
Mlx	-2.19691	0.00351327	0.0759777
Arid4a	-2.195	0.00353167	0.0758929
Oxr1	-2.19375	0.00354453	0.0769231
Pdlim7	2.19345	0.0035473	0.0768374
Tardbp	-2.19308	0.00355106	0.0767519
Ndufa8	-2.19279	0.00355373	0.0766667
Runx2	2.19201	0.0035614	0.0765816
Tmem199	-2.186	0.00362406	0.0776053
Rps13-ps1	-2.18511	0.00363307	0.0786268
Rps27	-2.18224	0.00366409	0.0785398
Galnt9	2.18191	0.00366724	0.078453
Phb	-2.17907	0.00369812	0.0794702
Mknk2	2.17904	0.00369836	0.0793826
Gpr83	-2.17757	0.00371413	0.0792952
Cx3cl1	2.17717	0.00371847	0.0792079
Slc4a10	-2.17661	0.00372461	0.0791209
Nosip	-2.17586	0.00373419	0.079034
Brd9	-2.1753	0.0037401	0.0794956
Gp1bb	-2.17471	0.00374596	0.0799562
Sybu	-2.17357	0.00375897	0.0798687
Abcb10	-2.17191	0.00377579	0.0797814
Sra1	2.17098	0.00378547	0.080786
Yipf5	2.17018	0.00379328	0.0806979
Zdhhc8	-2.17	0.00379519	0.08061
Bex2	-2.16907	0.00380357	0.0805223
Copz1	-2.16857	0.00380824	0.0804348
Gmps	-2.16712	0.00382278	0.0803474
Smarca2	-2.16707	0.00382368	0.0802603
Srp19	-2.1664	0.00383012	0.0801733
Anapc4	-2.15841	0.00391818	0.0822511
Skil	2.15768	0.00392695	0.0821622
Gm28437	-2.15747	0.00392943	0.0820734
Phf21b	2.15709	0.00393367	0.0819849
Gm9828	-2.15525	0.00395311	0.0829741
Rpl36a	2.15515	0.00395401	0.0828848
Reep5	-2.15457	0.0039603	0.0827957
Ccnl2	2.15308	0.00397489	0.0827068
Mrps35	-2.15272	0.00397865	0.082618
Acsl6	2.15239	0.00398256	0.0825295
Tiam2	-2.15178	0.00398947	0.0824411
Sap30bp	-2.15149	0.00399247	0.0823529
Emc3	-2.14943	0.00401577	0.0833333
Ak1	-2.14805	0.00403178	0.0832444
4933423P22Rik	2.14606	0.00405337	0.0831557
Man2c1	-2.14593	0.00405509	0.0830671
Jtb	-2.14472	0.00406905	0.0840426
Dnajc5	-2.14432	0.00407343	0.0839532
Ccdc85a	-2.14351	0.00408315	0.0838641
Pomk	-2.14282	0.00409068	0.0837752
Necap1	-2.14187	0.00409979	0.0836864
Gdap1	-2.14114	0.00410703	0.0846561
Shank1	2.13986	0.00412175	0.0845666
Tmco1	-2.13961	0.00412423	0.0844773
Ift20	-2.13919	0.00412933	0.0843882
Nnat	2.13835	0.00413919	0.0842993
Rgs7	-2.13811	0.00414205	0.0842105
Vps13c	-2.13719	0.00415297	0.0851735
Lyst	-2.13302	0.00420376	0.0861345
Rgs2	2.13095	0.00422902	0.0860441
Maneal	-2.12927	0.00424942	0.0859539
Esd	-2.12752	0.00427239	0.086911
Rab33a	2.12578	0.00429302	0.0878661
Ncald	-2.12508	0.00430264	0.0877743
Med13	2.12473	0.00430712	0.0876827
Gm10401	-2.12369	0.00431975	0.0875912
Hspa12a	-2.1225	0.00433329	0.0875
Ccdc55	-2.12187	0.0043411	0.0884495
Npc1	-2.12108	0.00435063	0.0883576
Zmat2	-2.12108	0.00435068	0.0882658
Slc24a5	-2.1189	0.00437603	0.0881743
Dhx36	-2.11852	0.00438018	0.0880829
Exoc1	-2.11828	0.00438261	0.0879917
Rps6-ps4	-2.11702	0.00439852	0.0889349
Gm14295	-2.11691	0.0044001	0.088843
Tmem129	-2.11484	0.0044233	0.0887513
Tsen15	-2.11444	0.00442864	0.0886598
Pqbp1	-2.11311	0.00444646	0.0895984
Hsph1	2.11121	0.00447124	0.0895062
Eif4h	-2.1111	0.00447248	0.0894142
Trim35	-2.11073	0.00447777	0.0893224
Gmppb	2.10996	0.00448678	0.0892308
Fyco1	-2.10936	0.00449392	0.0901639
Mark3	2.10868	0.0045036	0.0900716
Pld3	-2.1048	0.00455282	0.091002
Cir1	-2.10423	0.00455907	0.0909091
Flrt3	2.10401	0.00456159	0.0908163
Sertad2	2.10397	0.00456197	0.0907238
Gak	2.10252	0.00458108	0.0906314
Unc45a	2.10226	0.0045848	0.0905392
Timm44	-2.10176	0.00459133	0.0914634
Fam214a	-2.10158	0.004594	0.0913706
Pde4dip	2.10123	0.00459871	0.0912779
Pou2f1	-2.10118	0.00459943	0.0911854
Sv2a	-2.10031	0.00461063	0.0910931
Spns1	-2.09849	0.00463293	0.0920121
Gm16286	2.09712	0.00465137	0.0919192
Gm23637	-2.0969	0.00465447	0.0918264
Wipf3	2.09645	0.00465942	0.0917339
Gfra4	-2.09475	0.00468192	0.0926485
Whsc1	2.09154	0.00472418	0.0925553
Ift81	-2.0905	0.00473838	0.0934673
Nedd4	-2.08999	0.00474553	0.0933735
Cntn1	-2.08882	0.00476045	0.0932798
Rif1	-2.08873	0.00476159	0.0931864
D630045J12Rik	-2.08815	0.00476831	0.0930931
Srrm4os	2.08792	0.00477141	0.093
Cbr1	-2.08754	0.00477598	0.0939061
Exosc2	2.08736	0.00477903	0.0938124
Tm2d1	-2.0862	0.00479466	0.0937188
Gm15425	2.08303	0.00483393	0.0946215
Pmpcb	-2.08268	0.00483903	0.0945274
Hnrnpa2b1	2.08257	0.00484084	0.0944334
Zfp451	-2.08214	0.0048477	0.0943396
Cnrip1	-2.0817	0.00485313	0.094246
Gm15500	-2.08122	0.00485966	0.0941526
Zfp935	-2.08118	0.00486052	0.0940594
Abhd14a	-2.08023	0.00487343	0.0939664
Bnip3	-2.07937	0.00488539	0.0948617
B3galnt1	-2.07804	0.0049025	0.094768
Lca5	-2.07545	0.00493838	0.0956607
Otud5	2.07506	0.00494458	0.0955665
Fyn	2.07442	0.00495359	0.0954724
Thyn1	-2.07431	0.00495549	0.0953786
Gm10558	2.07418	0.00495673	0.0952849
Strbp	-2.07414	0.00495697	0.0951914
H2afy	-2.06988	0.00501368	0.0960784
Tagln3	-2.06835	0.00503746	0.0969638
Ube2e3	-2.06745	0.00505299	0.0968689
Ndufa6	-2.06672	0.00506314	0.097263
Slc7a6os	2.06641	0.00506733	0.0976562
Cerkl	-2.06605	0.0050721	0.097561
Rab6b	2.06567	0.00507787	0.0974659
Rpl31-ps8	-2.06465	0.00509288	0.097371
Klhl9	-2.064	0.00510079	0.0972763
Fkbp4	-2.06386	0.0051025	0.0971817
1500011B03Rik	-2.06352	0.00510717	0.0970874
Txnl1	2.06274	0.00511761	0.0969932
Nisch	-2.06241	0.00512242	0.0968992
Grk6	2.06006	0.00515559	0.0977735
Fscn1	2.05902	0.00517169	0.0976789
Cacng3	-2.05815	0.0051847	0.0985507
Cspp1	-2.05813	0.0051848	0.0984556
Skp1a	-2.05783	0.00518928	0.0983607
Tgfb2	2.05748	0.00519414	0.0982659
Pgm2l1	-2.05741	0.00519504	0.0981713
Gm24989	2.05645	0.00520915	0.0980769
Btbd3	2.05639	0.00520977	0.0979827
2610005L07Rik	-2.0559	0.00521677	0.0988484
2610524H06Rik	-2.0555	0.00522216	0.0987536
Hadha	-2.05292	0.00526019	0.098659
Klhdc2	-2.05204	0.00527429	0.0990431
Abhd8	-2.05193	0.00527582	0.0989484
Mir29c	2.05077	0.00529254	0.0993314
Ndufaf3	-2.05066	0.00529397	0.0992366
Egr2	2.04942	0.00531213	0.100095
Ift52	-2.04834	0.00532843	0.1
Urgcp	-2.04594	0.00536345	0.100856
Syngr1	-2.04481	0.00538018	0.10076
Dnajc6	-2.04468	0.00538189	0.100665
Zfp938	-2.04373	0.00539381	0.100569
Cacnb1	2.04157	0.00542502	0.101422
Pianp	-2.04094	0.00543364	0.101326
Ift122	-2.04076	0.00543622	0.10123
Mir6982	2.03942	0.00545499	0.101134
Gbf1	-2.03896	0.00546195	0.101983
Gatad2b	-2.03702	0.00549192	0.101887
Chchd7	-2.03694	0.00549311	0.101791
Ncoa1	-2.03647	0.0054994	0.101695
Ppp1r12c	2.03458	0.00552847	0.10254
Tet2	2.03452	0.00552957	0.102444
Zfp148	-2.03406	0.00553619	0.102347
Pcgf2	2.03296	0.00555363	0.102251
Ankrd17	2.03146	0.00557474	0.103093
Mef2d	-2.03116	0.00557937	0.102996
9030624J02Rik	-2.03092	0.00558299	0.1029
Ndufb8	-2.03025	0.00559395	0.102804
Clk4	2.02794	0.00563112	0.102708
Thumpd3	-2.02743	0.00563812	0.103545
Arhgap12	-2.02621	0.00565556	0.103448
Zfp280c	-2.02594	0.00565966	0.103352
Gm23840	2.02547	0.00566748	0.103256
Heatr3	2.02475	0.00567853	0.104089
Igfbp5	-2.02453	0.00568144	0.103993
Vmp1	2.02392	0.00569049	0.103896
Gm29371	2.02289	0.00570751	0.1038
Prr13	-2.0221	0.00571961	0.10463
Prkcg	-2.01778	0.00578885	0.105458
Chkb	-2.01723	0.00579743	0.10536
Rufy2	-2.01707	0.00580029	0.105263
Mical2	-2.01642	0.00580929	0.105166
Smyd4	2.01633	0.00581058	0.105069
Tmem50b	-2.01616	0.00581291	0.104972
Atp5e	-2.0151	0.00582964	0.105796
1500004A13Rik	-2.01374	0.00585066	0.105699
Fubp3	-2.01322	0.00585861	0.105601
Zfp738	-2.01224	0.00587543	0.105963
Rasgrp1	-2.01214	0.00587686	0.105866
Tapbpl	2.01171	0.00588263	0.106227
Gm14306	-2.01069	0.00589979	0.10613
Pgls	-2.00967	0.00591685	0.106033
Ly6e	-2.00822	0.00594177	0.106849
Gtf2h3	-2.00772	0.00594992	0.106752
Atad1	-2.0077	0.00595011	0.106655
Pop5	-2.00737	0.00595492	0.106557
Cpeb1	-2.00622	0.00597284	0.106915
Uhmk1	-2.00592	0.00597856	0.107273
Gm27805	2.00544	0.00598704	0.107175
Necab3	-2.00519	0.00599171	0.107078
Zbtb1	2.00487	0.00599681	0.106981
Pfkm	-2.00481	0.00599795	0.106884
Gm26070	-2.00432	0.00600472	0.106787
Ifnar2	-2.0035	0.00601801	0.106691
Atp5g2	-2.00104	0.00605995	0.107498
5031439G07Rik	2.00093	0.00606204	0.107401
Bmyc	-1.99636	0.0061412	0.109107
3110039M20Rik	-1.99596	0.00614772	0.109009
Gm23563	1.99594	0.00614792	0.108911
Kcnc1	1.99501	0.0061634	0.109712
Cep162	-1.99402	0.0061808	0.109614
Lrrc40	-1.99392	0.00618251	0.109515
Mpc1	-1.99364	0.0061868	0.109417
Sdr39u1	-1.99233	0.00620929	0.109767
Degs1	-1.99211	0.0062133	0.110116
Pnrc2	-1.99167	0.00622125	0.110018
Snrnp200	-1.99022	0.00624432	0.10992
Chmp3	-1.9898	0.00625099	0.109821
Rragd	-1.9897	0.00625299	0.109723
Pnmal2	-1.98806	0.00628263	0.110517
Trim46	-1.9877	0.00628782	0.110419
Baz1b	-1.98734	0.00629431	0.11032
Pls3	-1.98678	0.00630355	0.110222
Rpl14	-1.98633	0.00631113	0.110124
Cry2	1.98617	0.00631451	0.11047
Tmem106b	-1.98576	0.00632132	0.110816
Nrxn1	-1.98526	0.00633114	0.110717
Pet100	-1.98345	0.00636088	0.110619
Prox1os	-1.98325	0.00636455	0.111406
Prdx2	-1.98288	0.00637007	0.111307
Rpl39-ps	-1.98262	0.0063747	0.111209
Gm26916	1.98025	0.00641453	0.111993
Cnot6l	-1.98011	0.00641787	0.111894
Blvrb	1.97944	0.00643007	0.111796
Pdzd2	1.97857	0.00644537	0.111697
Kpnb1	1.9785	0.00644641	0.111599
Bre	-1.97833	0.00644884	0.111501
Nae1	-1.9782	0.0064507	0.111404
Cttn	-1.9778	0.00645928	0.111306
Hif1an	-1.97694	0.00647534	0.112084
Med24	-1.97616	0.00648868	0.111986
Spag9	-1.97539	0.00650212	0.111888
Aoc2	1.97495	0.00651056	0.11179
Gnb2	-1.97283	0.00654715	0.112565
Apc	-1.97198	0.00656183	0.112467
Ppp1r21	-1.97164	0.00656812	0.112369
Map2k1	-1.97117	0.00657608	0.112272
Mrps36	-1.97107	0.00657822	0.112174
Snap91	1.96905	0.00661534	0.112945
Ttpal	1.96844	0.00662759	0.112847
Chd9	-1.96771	0.00664046	0.113617
Cwf19l2	-1.96749	0.00664465	0.113518
Sec24a	1.96625	0.00666838	0.11342
Prkar1b	-1.96602	0.00667277	0.113322
Gm25472	1.96574	0.00667767	0.113224
Atp5g3	-1.96551	0.00668196	0.113126
Kcnj4	1.96536	0.00668473	0.113028
Nabp1	1.9648	0.00669588	0.113793
Gpr89	-1.96473	0.00669793	0.113695
Cnot7	1.96339	0.00672094	0.113597
Mrps24	-1.9626	0.00673424	0.113929
Lias	-1.96196	0.00674534	0.114261
AW549877	-1.96172	0.00674911	0.114163
Fkbp2	-1.9617	0.00674939	0.114065
Brd8	-1.96016	0.00677694	0.113967
Leng8	1.95895	0.006801	0.114726
Napb	-1.95486	0.00687477	0.115483
BC089491	1.95363	0.00689783	0.116239
4930469G21Rik	-1.95222	0.00692376	0.116567
Xpot	-1.95156	0.00693662	0.116894
Tpm1	-1.95123	0.00694296	0.116795
Gm27690	1.95013	0.00696512	0.116695
Sec61b	-1.94915	0.00698227	0.117447
Cdk5r1	-1.94879	0.00698966	0.117347
Tnpo1	-1.94872	0.00699166	0.117247
Rpl7	-1.94854	0.00699557	0.117148
Smim20	-1.94757	0.00701553	0.117048
Rnf13	-1.94741	0.00701873	0.116949
Eif4a3	-1.94738	0.0070193	0.11685
Gm25303	1.94659	0.00703636	0.117597
Gm28172	1.94564	0.00705423	0.117498
Gm10801	-1.94535	0.0070589	0.117399
Polr2g	-1.94528	0.00706047	0.1173
Rfk	-1.94517	0.00706204	0.117201
Gigyf2	-1.94477	0.00707043	0.117102
Smdt1	-1.94453	0.00707558	0.117003
Rapgefl1	-1.94355	0.00709502	0.117746
Impad1	-1.94324	0.00710074	0.117647
Mir5128	-1.94287	0.00710803	0.117548
Ilf2	-1.94285	0.00710836	0.11745
Tvp23b	-1.94141	0.00713452	0.118189
Rnps1	-1.94085	0.00714572	0.11809
Dnajb9	1.94077	0.00714696	0.117992
Rps16	-1.9398	0.00716469	0.117893
Snhg9	-1.93959	0.00716869	0.117794
Extl2	-1.93937	0.00717274	0.117696
Gm26705	1.93856	0.00718799	0.118432
Stmn1	-1.93811	0.00719695	0.118333
Plekha2	1.93799	0.00719895	0.118235
Gm10175	-1.93792	0.00720057	0.118136
Chn1	-1.93753	0.00720777	0.118038
Atf7ip	-1.93577	0.00724355	0.118771
Ybx1	1.93511	0.00725666	0.118672
Impa1	-1.93483	0.00726285	0.118574
Clip3	-1.9342	0.00727553	0.118476
Sort1	-1.93231	0.00731241	0.119205
Pitpnc1	-1.92926	0.00736802	0.119934
Hnrnpdl	1.92844	0.00738456	0.120248
Reep1	-1.92832	0.00738647	0.120149
Rpl36	-1.9277	0.00739705	0.120462
Smim12	-1.9276	0.00739962	0.120363
Bad	-1.92742	0.00740319	0.120264
Dmtn	1.92665	0.00742059	0.120165
Ccdc32	-1.92651	0.00742383	0.120066
Map2	1.92645	0.00742507	0.119967
Tceal3	-1.92634	0.00742754	0.119869
Selm	-1.92529	0.00744699	0.120591
Cds2	-1.92357	0.00747791	0.120492
Ptpn5	-1.92313	0.00748644	0.120393
Dlgap3	1.92284	0.00749202	0.121113
Fbxo34	-1.91946	0.00755811	0.121832
Mrpl12	-1.91829	0.00758356	0.122549
Ube2l3	-1.91793	0.00759123	0.122449
Clu	-1.91778	0.00759533	0.122349
Gm14636	1.91709	0.00761058	0.122249
Atp6v1b2	1.91691	0.00761353	0.12215
Caml	-1.91678	0.0076163	0.12205
Asph	-1.9162	0.00762759	0.122764
Atraid	-1.9157	0.00763841	0.122665
Lppr2	1.91511	0.00765008	0.122565
Gm3244	-1.91425	0.00766814	0.122466
Tgs1	-1.91171	0.00772085	0.123177
Gm4724	-1.91097	0.00773638	0.123887
Bex1	-1.90965	0.00776231	0.123786
Phpt1	-1.90912	0.00777217	0.123686
Rbm14	1.90763	0.0078041	0.124394
Rit1	-1.90729	0.00781096	0.124294
Gm27000	1.90654	0.00782807	0.124194
Eefsec	-1.90634	0.00783283	0.124899
Uchl5	1.90544	0.00785223	0.124799
Ptprd	-1.9053	0.00785571	0.124698
Rps9	-1.90502	0.00786157	0.124598
Unc5a	-1.90468	0.00786981	0.124498
Dhdds	-1.90391	0.00788668	0.124799
Tdpx-ps1	-1.90279	0.00791198	0.1251
Gm4631	-1.9021	0.00792599	0.125
Aloxe3	1.90076	0.00795664	0.125701
Vps4b	-1.90038	0.00796559	0.1256
Far1	1.9001	0.00797169	0.1255
Ippk	1.89833	0.00801125	0.125399
Gm22119	1.89818	0.00801401	0.125698
Slc9a6	-1.89788	0.00802068	0.125997
Ncor1	-1.89757	0.00802769	0.125896
Ppp3r1	-1.89631	0.00805337	0.126194
Zfp414	-1.89629	0.00805361	0.126094
Krit1	-1.89477	0.00808921	0.126391
Gm25749	-1.89381	0.00811141	0.126688
Psmd12	1.89374	0.0081126	0.126984
Grm2	-1.89284	0.0081331	0.126883
B4galt1	1.89226	0.00814725	0.127575
Ndufa12	-1.89158	0.00816197	0.127474
Gm15661	1.89084	0.00817713	0.127373
Tpp2	1.89056	0.00818323	0.127273
Sec11c	-1.8898	0.00819924	0.127567
Mrpl13	1.88975	0.00820043	0.127466
Gabpb2	-1.88869	0.00822478	0.12776
Rad52	1.88806	0.00823965	0.12766
Kcnq2	-1.88723	0.00825985	0.127953
Agap3	1.88651	0.00827634	0.128245
Hist1h2ap	-1.88629	0.00828206	0.128145
Ext1	1.8856	0.00829583	0.128044
Rabgap1l	-1.88496	0.00831036	0.128728
Gm11032	1.88329	0.00834839	0.128627
Hectd1	-1.88294	0.00835568	0.128527
Gm12396	-1.88215	0.0083725	0.129209
Sh3gl1	1.88193	0.00837713	0.129108
Palm	-1.88129	0.00839109	0.129398
Epha7	1.88036	0.00841134	0.129688
Rpa1	1.8802	0.00841553	0.129586
Prkacb	-1.8795	0.00843078	0.129485
Nfasc	-1.87945	0.00843221	0.129384
Sfr1	-1.87884	0.00844637	0.129283
Gpcpd1	-1.87856	0.00845309	0.129183
Srrm4	1.87845	0.00845585	0.129082
Kcnj2	1.87822	0.00846066	0.129371
Ccnl1	1.87747	0.00847853	0.129658
Hap1	-1.87732	0.00848111	0.129558
Lztfl1	-1.87729	0.00848177	0.129457
Atm	-1.8764	0.00850002	0.129744
Mrpl32	-1.8764	0.00850002	0.129644
Mir132	1.876	0.00851013	0.12993
Hp1bp3	-1.87577	0.00851489	0.12983
Vimp	-1.8757	0.0085167	0.12973
Ophn1	-1.87504	0.00853152	0.12963
Hist2h2aa1	-1.87473	0.00853858	0.12953
Tll1	1.87446	0.00854534	0.12943
Ifngr2	-1.87416	0.00855192	0.12933
Gtf2h4	-1.87303	0.00858041	0.13
Hnrnpr	-1.87213	0.00859881	0.130284
Sdhd	-1.87142	0.00861635	0.130568
Actg1	1.87127	0.00861987	0.130468
Tubgcp2	-1.87082	0.00862993	0.130368
Dap3	-1.87029	0.0086426	0.130268
Nab2	1.86992	0.00865051	0.130168
Gm26880	1.86992	0.00865061	0.130069
Jph4	-1.86941	0.00866228	0.130734
Phf14	-1.8694	0.00866228	0.130634
Rnd3	1.86937	0.00866333	0.130534
Arcn1	-1.86921	0.00866614	0.130435
Epn2	-1.86877	0.0086751	0.130335
Ankra2	-1.86801	0.00869364	0.130236
Chmp5	-1.86749	0.00870508	0.130898
Rassf8	-1.86674	0.00872242	0.130798
Slc13a1	1.8664	0.00873119	0.130699
Srpk2	-1.8657	0.00874806	0.1306
Sugt1	-1.86401	0.0087867	0.131259
Shisa9	-1.86373	0.00879476	0.13116
Dync1i1	-1.86321	0.00880734	0.131818
Pex3	-1.86296	0.00881253	0.131718
Trp53bp1	1.86286	0.00881472	0.131619
Vma21	-1.86249	0.00882373	0.131519
Kcng1	-1.86225	0.00882888	0.13142
Kif21a	-1.86206	0.0088335	0.131321
Vsnl1	-1.85952	0.00889311	0.131976
Nmt1	-1.85856	0.00891556	0.13263
Gm16586	1.85822	0.00892366	0.13253
Dtd1	-1.85687	0.00895506	0.133183
Dscr3	-1.85644	0.00896698	0.133083
Fry	-1.85594	0.00897989	0.132983
Rabac1	-1.85551	0.00898923	0.132883
Trit1	1.8554	0.00899214	0.132783
9130019P16Rik	1.85477	0.00900739	0.133433
Eftud1	-1.85461	0.00901106	0.133333
Fam219a	1.85341	0.00904141	0.133982
Gm3604	-1.85287	0.00905594	0.133882
Calcoco1	-1.85206	0.00907582	0.133782
Tnfrsf19	-1.85137	0.00909216	0.134055
Polr2f	-1.85017	0.00912166	0.134328
Snx30	-1.84968	0.00913271	0.134974
Sema5a	-1.84942	0.0091391	0.134873
Pfn1	1.84727	0.00919161	0.135517
Inpp4b	1.84566	0.00923007	0.136161
C130071C03Rik	-1.8455	0.00923383	0.136059
Mapk3	-1.84524	0.00924084	0.135958
Hspd1	-1.84482	0.00925204	0.135857
Vipas39	-1.84427	0.00926481	0.135757
Zfp260	-1.84342	0.00928582	0.136397
Magi1	-1.84285	0.00930036	0.136296
Snph	-1.84238	0.00931203	0.136195
Gm20462	-1.84136	0.00933581	0.136095
Sf3b1	1.84086	0.00934873	0.136733
Pde7b	1.84019	0.00936636	0.136632
Synj1	1.83969	0.00937775	0.137269
Slc39a1	-1.83914	0.00939285	0.137168
Supt4a	-1.83882	0.00940124	0.137067
Actr3b	-1.83792	0.00942287	0.136966
C2cd3	-1.83708	0.00944308	0.137601
Mrps17	-1.83704	0.00944456	0.1375
Ppwd1	-1.83615	0.00946772	0.137399
Gm13166	-1.83609	0.00946953	0.137298
Rsrc2	-1.83457	0.00950846	0.137931
Eml4	1.83455	0.00950898	0.13783
Ntng1	-1.83441	0.0095126	0.137729
Gpx1	-1.8344	0.00951279	0.137628
Cep350	-1.83361	0.00953195	0.138259
Gstm1	-1.83357	0.009533	0.138158
Acp2	-1.83328	0.00954124	0.138057
Miip	-1.83238	0.00956221	0.137956
Gm4409	-1.83232	0.00956421	0.137856
H2-DMa	-1.83208	0.00956931	0.137755
Gm27224	-1.83043	0.00961229	0.138383
Dlat	-1.83023	0.00961696	0.138282
Exoc3	-1.83022	0.00961716	0.138182
Kcnt2	-1.82887	0.0096548	0.138808
Akap7	-1.8285	0.00966481	0.139434
Ercc6	1.82842	0.00966609	0.139332
Mpc2	-1.82783	0.0096812	0.139231
2410089E03Rik	-1.82751	0.00968987	0.13913
Stat3	1.82703	0.00970183	0.13903
Sat2	-1.8268	0.00970779	0.139291
Snap47	-1.82647	0.00971575	0.13919
Zfp106	-1.82623	0.00972156	0.139451
Tefm	-1.82554	0.00973953	0.13935
Tug1	-1.8255	0.00974058	0.13925
Selk	1.8246	0.00976402	0.139149
Faim	-1.82354	0.0097909	0.139769
Copg1	-1.82313	0.00980071	0.139669
Denr	-1.82294	0.009805	0.139568
Gm22883	1.82292	0.00980591	0.139468
Galnt18	-1.82247	0.00981706	0.140086
Sf3a2	-1.82154	0.00984017	0.139986
Zfp960	-1.82092	0.00985652	0.139885
Atp5g1	-1.81996	0.00988254	0.140502
Sdccag8	-1.81906	0.00990493	0.140401
Snhg11	-1.81898	0.00990736	0.140301
Fbxl20	-1.8186	0.00991632	0.1402
Zmym3	-1.81858	0.00991685	0.1401
Lppr1	-1.81753	0.0099452	0.140714
Pcm1	-1.81715	0.00995659	0.140614
Tbc1d9b	-1.81708	0.00995859	0.140514
Ssr3	-1.81444	0.0100306	0.141126
Gm15562	1.81244	0.0100868	0.142094
Lrrc28	-1.8113	0.0101179	0.142349
Plekhh2	1.81122	0.0101195	0.142248
Slc12a5	-1.81012	0.0101502	0.142857
Ncam2	-1.80985	0.0101581	0.142756
2700029M09Rik	-1.80973	0.010161	0.142654
Ralgapa1	1.80967	0.0101626	0.142553
Tm9sf4	-1.80943	0.0101691	0.142452
Leprotl1	-1.80939	0.0101699	0.142351
Fsd1l	-1.80912	0.0101766	0.142251
Egln1	-1.80669	0.0102431	0.143564
Cluap1	-1.80647	0.0102485	0.143463
Ptpn12	1.80621	0.0102559	0.143362
l7Rn6	-1.80579	0.0102673	0.14326
Hdac5	-1.80506	0.0102855	0.143159
Tomm70a	-1.80447	0.0103019	0.143763
Shroom2	-1.80439	0.0103045	0.143662
Hdac2	-1.80397	0.0103167	0.143561
Rnf32	-1.80391	0.0103184	0.14346
Ldhb	-1.80388	0.0103194	0.143359
Cstf3	-1.80356	0.0103275	0.143258
Acan	1.80335	0.0103334	0.143509
Clns1a	-1.80267	0.0103528	0.143759
Gtf2a1	-1.80234	0.0103627	0.143658
Pi4ka	1.80103	0.0103972	0.143908
Mcts2	-1.80078	0.0104043	0.144157
1600020E01Rik	1.8	0.0104274	0.144056
Gprasp1	1.79968	0.0104368	0.144654
Arl8a	-1.79917	0.0104514	0.144553
Senp7	-1.79897	0.0104553	0.144452
Cwc27	-1.79853	0.0104672	0.144351
Gm10443	-1.79747	0.0104968	0.144599
Amfr	-1.79455	0.0105775	0.145543
Uqcc2	-1.79384	0.0105982	0.14579
Gm15280	1.79303	0.0106197	0.146036
Mamld1	1.79289	0.0106237	0.145935
Nol4	-1.79221	0.010642	0.146528
Vps13b	-1.79126	0.0106679	0.146426
Mrpl21	1.79047	0.0106916	0.146325
Ercc6l2	-1.7895	0.0107192	0.146916
Gm10705	-1.7882	0.0107552	0.147507
Tmem246	-1.78773	0.010769	0.147405
Hypk	-1.78771	0.0107695	0.147303
Mccc1	-1.78769	0.0107699	0.147201
Ndufs1	-1.78731	0.0107812	0.14779
Tomm7	-1.78653	0.0108041	0.147688
Morc2a	1.78641	0.0108074	0.147586
Gm17540	1.78581	0.0108243	0.147484
Aspscr1	-1.78444	0.0108609	0.148072
Dleu2	1.78437	0.0108632	0.14797
Rars2	-1.78361	0.0108854	0.148556
Ssh2	1.78346	0.0108899	0.148454
Ccdc12	-1.7832	0.0108969	0.148352
Acsl3	-1.78259	0.0109142	0.14825
Erlec1	-1.78254	0.0109153	0.148148
Sox11	1.78143	0.0109458	0.148047
Rps3	-1.78112	0.0109556	0.147945
Colgalt1	-1.78073	0.010968	0.148528
Lrrtm3	-1.78027	0.0109797	0.148427
Numbl	1.78016	0.0109832	0.148667
Bcas3os1	1.78012	0.0109845	0.148566
Gm20878	1.77907	0.0110144	0.148805
Pde1b	-1.77905	0.0110148	0.148704
Fam32a	-1.7778	0.0110511	0.149284
Nmnat2	1.77676	0.0110806	0.149183
Atf4	1.77628	0.0110955	0.149081
Snn	-1.77615	0.0110997	0.14898
Frg1	-1.77503	0.0111349	0.149558
Spock2	-1.7745	0.0111509	0.150136
Osbpl8	1.77444	0.0111524	0.150034
Prdm10	1.7736	0.0111772	0.149932
Lamtor1	-1.77357	0.0111782	0.149831
Pigyl	-1.77356	0.0111784	0.149729
Gm12720	-1.77299	0.0111946	0.149966
Ranbp2	1.77252	0.0112078	0.150203
Bri3bp	-1.77196	0.0112242	0.150101
Use1	1.77155	0.0112371	0.150676
Cd2ap	-1.77111	0.0112505	0.150574
Napepld	-1.77095	0.0112548	0.150472
Hist1h2be	-1.77068	0.0112618	0.150371
Zfp945	-1.7692	0.0113064	0.150943
Sh3glb2	-1.76918	0.011307	0.150842
Il1rapl1	-1.76807	0.0113401	0.151413
Gm22710	-1.76748	0.0113577	0.151311
Rdh14	-1.76723	0.0113652	0.15121
Trip11	-1.76568	0.0114102	0.15178
Samd8	-1.7635	0.0114741	0.15302
Orc5	-1.76326	0.0114805	0.152918
Rps6ka2	1.7621	0.0115164	0.153485
1190007I07Rik	-1.76096	0.011551	0.153717
Rpl10a-ps1	-1.76053	0.0115642	0.153949
Disp2	-1.76046	0.0115663	0.153846
Pigs	-1.75957	0.0115936	0.153743
Cfdp1	-1.75934	0.0116014	0.153641
Llph-ps2	-1.75916	0.0116071	0.154206
Tmem14c	-1.75877	0.0116186	0.154103
Cwc22	-1.75849	0.0116265	0.154
Ppfia2	-1.7575	0.0116559	0.153897
Tram1l1	-1.75604	0.0116997	0.154461
Tab2	-1.75551	0.0117168	0.155023
Bzw1	1.75541	0.0117202	0.15492
Ndfip2	1.75531	0.0117239	0.154817
Crk	1.75469	0.0117442	0.155378
Ndufs8	-1.75461	0.0117469	0.155275
Gm24979	1.75447	0.0117514	0.155172
Mthfsl	-1.75426	0.0117586	0.15507
Gtf2h5	-1.7542	0.0117602	0.154967
Gnl3	1.75198	0.011831	0.156188
Chrd	-1.75104	0.0118621	0.156085
Gm22584	1.75098	0.0118638	0.155981
Hecw1	-1.75073	0.0118714	0.156539
Sf3b6	-1.75069	0.0118725	0.156436
Usp13	-1.75065	0.0118738	0.156332
Gng13	-1.75061	0.0118754	0.156229
Gm16349	1.75054	0.0118774	0.156126
Wdr47	-1.75039	0.0118815	0.156024
Asah1	-1.7501	0.0118915	0.155921
4930570G19Rik	-1.74984	0.0118985	0.155819
Bax	-1.74945	0.0119104	0.155716
Taz	-1.74826	0.0119469	0.156271
Rps5	-1.74774	0.0119627	0.156168
Rab18	-1.74711	0.0119839	0.156721
Ctr9	-1.74698	0.0119888	0.156619
Gm10275	-1.74676	0.0119955	0.156516
Tgfbr3	-1.74658	0.0120005	0.156414
Plec	-1.74556	0.012036	0.156965
Rsrc1	-1.74337	0.0121022	0.15817
Pxylp1	-1.74294	0.0121156	0.158067
Pvrl3	1.74287	0.0121175	0.157963
Gm25529	1.7428	0.0121193	0.15786
Ak2	-1.74252	0.0121283	0.157757
Mrpl3	-1.74174	0.0121519	0.157655
Gbas	-1.74142	0.012164	0.157552
Zfp661	-1.74133	0.012167	0.15745
Xrn1	-1.74104	0.0121757	0.157347
Mterf3	-1.74095	0.0121782	0.157245
Slc44a1	-1.74063	0.0121892	0.157468
Immp1l	-1.74046	0.0121948	0.15769
2900093K20Rik	-1.73961	0.0122194	0.157588
Lamtor3	1.73957	0.0122205	0.157485
Hk1	-1.73918	0.0122318	0.157707
Pgap2	-1.73839	0.0122576	0.157929
Gas7	-1.73836	0.0122589	0.157827
Gm14399	-1.7381	0.0122666	0.157725
Tmem260	-1.73672	0.0123129	0.158269
Cuta	-1.73498	0.0123644	0.158812
Churc1	1.73206	0.0124576	0.16
Echs1	-1.73166	0.0124698	0.159897
Alg13	1.73163	0.0124704	0.159794
Atp5a1	-1.7316	0.0124716	0.159691
Sf1	-1.73146	0.0124754	0.159588
Stx16	-1.73114	0.0124855	0.159486
Dmap1	-1.73091	0.012493	0.159383
Sys1	-1.73052	0.0125052	0.159281
Sdf4	-1.7298	0.0125272	0.159499
Scamp5	-1.72821	0.012581	0.160038
Zufsp	-1.728	0.0125888	0.160256
Mbd3	-1.72676	0.012631	0.160794
Slc6a15	-1.72661	0.0126349	0.160691
Ppp3ca	-1.72606	0.0126539	0.160589
Nprl2	-1.72539	0.0126769	0.161125
Aig1	-1.72507	0.0126887	0.161022
Timm17a	1.72297	0.0127604	0.161558
9130230L23Rik	1.72248	0.0127759	0.161774
Fam114a2	-1.72241	0.0127781	0.161671
Rhof	-1.72235	0.0127794	0.161568
Trip4	-1.72127	0.0128153	0.161783
Mir1903	1.72059	0.0128366	0.162317
Sgta	-1.72049	0.01284	0.162214
Fam162a	-1.71925	0.0128829	0.162428
Tada2a	-1.71856	0.0129073	0.162643
Gm14296	-1.71697	0.0129621	0.16381
Dixdc1	-1.71683	0.0129671	0.163706
Gm12346	1.71666	0.0129732	0.163602
Dnaja1	-1.71662	0.0129746	0.163498
Scd2	-1.71659	0.0129752	0.163395
Smc5	-1.71599	0.0129939	0.163291
Atp6v1g1	-1.71445	0.0130461	0.16382
Ankrd46	-1.71435	0.0130486	0.163717
Arl14ep	-1.71418	0.0130538	0.163613
Gm10721	-1.71383	0.013065	0.164141
6720427I07Rik	1.71322	0.0130877	0.164038
Zcchc10	-1.71248	0.0131138	0.163934
Myo18a	-1.71233	0.0131188	0.164461
Tsn	-1.71232	0.013119	0.164358
Ndrg4	-1.71176	0.0131391	0.164254
Wdr7	-1.71124	0.0131571	0.16478
Car15	1.71114	0.0131618	0.164676
Gm15501	-1.71111	0.0131631	0.164573
Gm13619	1.71093	0.0131695	0.16447
Eef2	1.70944	0.0132195	0.164994
Mmp17	-1.70894	0.0132365	0.16489
Gm26764	1.70873	0.0132444	0.164787
Alg11	-1.70864	0.0132472	0.164684
Add3	-1.70784	0.0132749	0.165207
C2cd2l	-1.70784	0.013275	0.165103
Mir212	1.70733	0.0132941	0.165
Cpt1c	-1.70732	0.0132946	0.164897
Cnot2	-1.70632	0.0133313	0.165418
Cers6	1.70542	0.0133604	0.165939
Midn	1.70489	0.0133787	0.166147
Gm8355	-1.70424	0.0134023	0.166355
Gm27675	-1.70262	0.0134601	0.166874
Ppm1h	1.70256	0.0134619	0.16677
Impact	-1.70133	0.0135051	0.166667
Nfil3	1.70102	0.0135166	0.166874
Pafah1b1	-1.70026	0.0135438	0.167081
5830417I10Rik	-1.69988	0.0135557	0.166977
Scaf8	-1.69987	0.0135562	0.166873
Hace1	-1.69978	0.0135593	0.16677
Shprh	-1.69978	0.0135594	0.166667
Gm28925	-1.69969	0.013563	0.166563
Tnfrsf21	-1.69953	0.0135685	0.16646
Scn2b	-1.69917	0.0135808	0.166976
Npy5r	-1.69836	0.0136083	0.166873
Rab26os	-1.69796	0.0136241	0.167387
Mrps28	-1.69703	0.0136561	0.167284
Wdfy3	-1.69701	0.0136564	0.167181
Itpa	-1.69694	0.0136589	0.167386
Arhgap35	-1.6954	0.0137114	0.167591
Acadm	-1.69508	0.0137227	0.168103
Pomp	-1.69495	0.0137269	0.168
Abca3	-1.69411	0.0137571	0.168512
BC046401	-1.69333	0.0137858	0.168408
Fam65a	-1.69326	0.0137884	0.168305
Tcta	-1.6922	0.0138293	0.168815
Gm10221	-1.6921	0.0138328	0.168712
Tmem203	-1.68987	0.0139156	0.169834
Fam57b	-1.68976	0.0139191	0.16973
Syt14	-1.68973	0.0139202	0.169626
Dctn3	-1.68973	0.0139203	0.169523
Tmem59	-1.6896	0.0139257	0.169419
Eif5	1.68876	0.0139555	0.169927
Prr14	-1.68872	0.0139568	0.169823
Chga	1.68719	0.0140153	0.17033
Atrip	-1.68676	0.0140308	0.170226
Apmap	-1.68659	0.0140376	0.170122
Mapt	-1.68626	0.0140492	0.170628
Tmod1	-1.68562	0.0140727	0.170524
Gm14391	-1.68549	0.014078	0.170724
Nhp2l1	1.68538	0.0140816	0.17062
Gpd1	1.68512	0.0140898	0.170517
Gm29562	1.68403	0.0141278	0.170717
Srsf7	1.684	0.0141284	0.170613
Cox7b	-1.68241	0.0141889	0.171117
Serinc1	-1.68188	0.0142093	0.171013
Zcchc17	1.68098	0.0142438	0.171515
Syt7	-1.68075	0.0142516	0.171411
Fbxl5	-1.68056	0.0142578	0.171308
Rps16-ps2	-1.68046	0.0142622	0.171204
Sri	-1.68043	0.0142628	0.1711
Ngef	-1.68025	0.0142689	0.171601
Thap2	-1.67984	0.0142851	0.171498
Ccdc30	-1.67971	0.0142903	0.171394
Gm2810	-1.67902	0.014317	0.172195
5430405H02Rik	-1.67889	0.0143236	0.172092
Exosc1	-1.67795	0.0143616	0.172289
Fgfr2	1.67789	0.0143645	0.172185
Hmgcr	1.6766	0.0144128	0.172684
Timm21	-1.67615	0.0144293	0.173181
Tub	-1.67427	0.0144982	0.173678
Adora3	1.67388	0.0145123	0.173574
Tpd52l2	-1.67371	0.0145182	0.173469
Atp5k	-1.67231	0.0145747	0.174565
Wdr60	-1.67228	0.0145755	0.17446
Adarb1	1.67179	0.0145929	0.174356
Fancl	-1.67106	0.0146198	0.174551
Bbx	-1.67059	0.0146392	0.174746
Nf2	-1.6703	0.0146492	0.174641
Slc33a1	-1.66979	0.0146695	0.174836
Nrd1	1.66877	0.0147057	0.17503
Gtf3c3	-1.66875	0.0147066	0.174925
Cdc123	-1.66829	0.0147241	0.175418
Cr1l	-1.6674	0.0147566	0.175313
Rabep1	-1.66679	0.014779	0.175805
Psmc5	-1.66649	0.0147897	0.1757
Arhgef25	-1.66598	0.0148077	0.175595
Prickle2	1.66587	0.0148113	0.175491
Gm22548	1.66584	0.014812	0.175386
Tiam1	1.6657	0.0148174	0.175282
Sap130	1.66525	0.0148338	0.175772
Asb3	-1.66328	0.0149112	0.176261
Ryr3	-1.66285	0.0149295	0.176157
Gm10800	-1.66257	0.0149397	0.176645
Agpat1	-1.66223	0.0149526	0.17654
Rasa2	1.66209	0.0149592	0.176436
G530012D18Rik	1.66142	0.0149876	0.176923
Nsd1	-1.6612	0.0149953	0.176818
D930015E06Rik	-1.6608	0.0150123	0.177009
Oaz1	1.65979	0.0150492	0.1772
Clasp1	-1.65927	0.0150691	0.177096
Faf2	-1.65886	0.0150846	0.177581
BC003331	-1.6578	0.0151269	0.177771
Zfp655	1.65752	0.015138	0.177961
Mapk9	-1.65666	0.0151725	0.177856
Wasf3	-1.65595	0.0152009	0.17834
Asns	-1.65564	0.0152154	0.178529
Stx5a	1.65563	0.015216	0.178424
Papss1	-1.65549	0.0152217	0.178613
Myc	1.6554	0.0152259	0.178509
Cep85	1.65509	0.0152375	0.178404
Plcg1	-1.65502	0.0152398	0.178299
Utp15	-1.65494	0.0152428	0.178195
Chka	1.65474	0.0152497	0.17809
Atp9a	-1.65318	0.0153135	0.179157
Csmd2	1.65299	0.0153209	0.179052
Psmc1	-1.65209	0.0153565	0.178947
Mrpl18	-1.65202	0.0153587	0.179135
Mrpl41	-1.65155	0.0153776	0.179322
Nalcn	-1.65127	0.015388	0.179218
Cep295	-1.65112	0.0153942	0.179113
Phka2	-1.65044	0.0154202	0.179592
Gpbp1	-1.65026	0.0154265	0.179487
Ankrd13d	-1.64775	0.0155296	0.180547
Calu	1.64712	0.0155544	0.181024
Cntn5	-1.64675	0.0155684	0.180919
Bccip	-1.64653	0.0155789	0.180814
Prkcsh	-1.64645	0.0155817	0.180709
1110038B12Rik	1.64639	0.0155843	0.180604
Ap3b2	-1.64628	0.0155884	0.180499
Zfp26	-1.64539	0.0156241	0.180974
Gm20394	1.64508	0.0156373	0.181449
Slc45a1	-1.64436	0.015665	0.181344
Arhgap44	-1.64406	0.0156781	0.181239
Med7	1.64357	0.0156982	0.181713
0610012G03Rik	-1.64336	0.0157063	0.181608
Tbc1d32	-1.64277	0.0157278	0.181503
Gm22468	1.64274	0.015729	0.181687
Taf1b	-1.64145	0.0157852	0.181871
Snrpd2	-1.64092	0.0158085	0.182343
Dusp6	1.6406	0.015822	0.182238
Med22	-1.64057	0.0158229	0.182421
Insig2	-1.64046	0.015828	0.182604
Fktn	-1.63958	0.0158648	0.182499
Commd10	-1.63951	0.015868	0.182394
Nav3	-1.63917	0.0158816	0.182576
Dock3	-1.63882	0.0158963	0.182759
Ola1	-1.63866	0.0159027	0.182654
Ttc19	1.63849	0.0159094	0.182549
Scpep1os	1.63784	0.0159343	0.183018
Tomm20	-1.63776	0.0159371	0.182913
Med25	-1.63704	0.015966	0.182808
Zc3h7a	-1.63679	0.0159764	0.182703
Epg5	-1.63635	0.0159945	0.183171
Pde10a	1.63608	0.0160052	0.183066
Gm608	-1.63574	0.0160177	0.182962
Sypl	-1.63547	0.0160279	0.182857
Tnrc6b	-1.63542	0.0160299	0.182753
Snord100	1.63529	0.0160345	0.182934
Mbtps1	-1.63414	0.0160798	0.183685
Bcl10	1.63369	0.0160995	0.18358
Apopt1	1.63332	0.016114	0.184046
Apex2	-1.63195	0.0161717	0.18451
Fam178a	-1.63121	0.0162043	0.184405
Psmg2	-1.63091	0.0162167	0.184585
Mcl1	1.62909	0.0162924	0.185333
D430041D05Rik	-1.62887	0.0163018	0.185227
Zfp563	-1.62855	0.0163145	0.18569
Sptan1	-1.62853	0.0163154	0.185585
Pmepa1	1.62804	0.0163366	0.185479
Neb	1.62713	0.0163746	0.185658
Wdr61	-1.62635	0.0164049	0.185836
Rilpl1	-1.62618	0.0164109	0.18573
Cox7a2	-1.62471	0.0164708	0.186757
Efhd2	1.6244	0.0164844	0.186652
Scamp3	-1.6241	0.0164977	0.187111
Map4	1.62397	0.0165044	0.187006
Rad50	-1.6238	0.0165118	0.1869
Zfhx4	-1.6236	0.0165202	0.186795
Nifk	1.62315	0.0165397	0.186689
Pdhb	-1.62295	0.0165477	0.186866
Eif4b	-1.62167	0.0166021	0.187042
Sharpin	-1.6206	0.0166481	0.1875
Edem2	-1.62051	0.0166515	0.187394
1810041L15Rik	-1.61987	0.0166802	0.187852
Rpl31	-1.61956	0.0166933	0.187746
Cd99l2	-1.61948	0.0166964	0.18764
Fbxl16	-1.61898	0.0167195	0.188097
Mir1982	1.61889	0.0167238	0.187991
Trpc4	-1.61857	0.0167371	0.187886
Cd9	1.61852	0.0167396	0.18778
Lrrc8a	1.61833	0.016747	0.187675
Rmnd5b	-1.61827	0.0167508	0.18757
Gnb1	1.61819	0.0167543	0.187465
Gabra4	1.61753	0.0167826	0.187919
Mgrn1	1.61717	0.0167984	0.187814
Zranb2	-1.61696	0.0168089	0.187709
Dcakd	-1.61654	0.0168245	0.188163
Caprin1	-1.61622	0.0168377	0.188058
Ptcd2	-1.6153	0.0168775	0.188511
Pnpt1	-1.61524	0.01688	0.188406
Kdm5b	-1.61492	0.0168931	0.188301
Gm15387	-1.61309	0.0169778	0.188753
Tomm22	-1.61262	0.0170002	0.189204
Prpf39	-1.61251	0.0170053	0.189099
Hspa4	1.612	0.0170283	0.189272
Dolk	-1.61191	0.0170328	0.189444
Sirt4	-1.61166	0.017043	0.189339
Tmem60	-1.61144	0.0170535	0.189234
Pnrc1	-1.61048	0.0170966	0.189684
B230216N24Rik	1.6099	0.0171224	0.190133
Anapc11	-1.6093	0.0171474	0.190028
Gm22117	-1.60834	0.0171932	0.190476
1110008P14Rik	-1.60812	0.0172038	0.190371
Rps13	-1.6079	0.0172126	0.190265
Gm11815	-1.60721	0.0172445	0.190713
Mfap1a	-1.60635	0.0172819	0.19116
Dhodh	-1.60565	0.0173116	0.191055
Arhgef2	-1.60548	0.0173201	0.190949
Mrpl28	-1.60544	0.017322	0.190844
Cct3	-1.6053	0.0173276	0.190739
2210016L21Rik	-1.60522	0.0173317	0.190909
B230118H07Rik	-1.60518	0.0173333	0.190804
Tln2	-1.60427	0.0173734	0.190974
Trafd1	-1.60342	0.0174121	0.191419
Gm14845	-1.60149	0.0174978	0.192413
Cit	-1.6014	0.0175016	0.192308
Gm26318	1.60121	0.0175122	0.192202
Cox5b	-1.60079	0.0175303	0.192645
Ocln	-1.60019	0.0175563	0.19254
Aldh5a1	-1.59989	0.0175698	0.192434
Ppp1r2	1.59955	0.0175853	0.192877
Ralgps1	-1.59949	0.017589	0.192771
Pvrl1	1.59938	0.017594	0.192666
Fam73b	-1.59935	0.0175952	0.19256
Mrps10	-1.59915	0.0176038	0.192455
Chordc1	-1.59882	0.017618	0.192896
Tfdp2	-1.5988	0.0176193	0.192791
Wnk2	-1.59879	0.0176196	0.192686
Cep112	1.59805	0.0176519	0.19258
Smc1a	1.59795	0.0176556	0.192475
Prune2	-1.5977	0.0176661	0.192371
Crot	-1.59719	0.0176915	0.19281
Dctn4	-1.59632	0.0177337	0.192705
Phf20l1	-1.59607	0.0177441	0.193145
Atxn7l1	-1.59581	0.0177553	0.19304
Map2k3	1.59519	0.0177814	0.193207
Amigo1	-1.59436	0.0178201	0.193373
Map9	-1.59431	0.0178225	0.193268
Gm11518	-1.5941	0.0178318	0.193163
Alg5	-1.59359	0.0178546	0.193601
Slc37a3	-1.59241	0.0179087	0.194038
Lancl1	-1.59209	0.0179232	0.193933
Crbn	-1.59139	0.0179547	0.194369
Prkcz	-1.58842	0.0180863	0.195346
Fam126b	1.58797	0.0181085	0.195241
Gbe1	1.58778	0.0181181	0.195676
Slc11a1	1.5874	0.0181361	0.19557
Dyrk1a	1.58692	0.0181588	0.196004
Stk38	-1.58675	0.0181663	0.195899
Edil3	-1.58616	0.0181948	0.196332
Rcbtb2	-1.58552	0.0182245	0.196496
Pdia6	1.58528	0.0182366	0.196659
Creg2	-1.58457	0.01827	0.196823
Spata7	-1.5843	0.0182837	0.196986
1700019D03Rik	-1.58427	0.0182852	0.19688
Dbndd2	-1.58375	0.0183082	0.196774
Snx2	-1.58287	0.0183492	0.197206
Asxl2	-1.58243	0.0183713	0.197368
Chchd10	-1.58231	0.0183773	0.197531
Xkrx	-1.58226	0.0183799	0.197425
Rpl13	-1.58211	0.0183877	0.197319
Hivep2	1.582	0.0183927	0.197213
Dph6	-1.58138	0.018422	0.197375
Nxf1	-1.58137	0.0184224	0.19727
Dagla	-1.58101	0.0184406	0.197432
Sgce	-1.58053	0.0184636	0.197326
A330102I10Rik	-1.57986	0.0184947	0.197755
Dnajc10	-1.57926	0.0185254	0.19765
Adam10	-1.57906	0.018536	0.198078
Alkbh7	-1.579	0.0185393	0.197972
Lyrm2	-1.57853	0.0185648	0.197867
Gm17056	1.57757	0.0186097	0.198294
Pigt	-1.5775	0.0186134	0.198721
Fam133b	-1.57718	0.0186282	0.198616
Tbca	-1.57698	0.0186387	0.19851
Anp32a	-1.57669	0.0186534	0.198404
Gm23114	-1.57538	0.0187154	0.19883
Rpl35	-1.5749	0.0187379	0.19899
1110065P20Rik	-1.57427	0.0187663	0.19915
Slc35f4	-1.57388	0.0187858	0.199575
Grik2	-1.5738	0.0187895	0.199469
Cox17	-1.5738	0.0187901	0.199364
Brip1os	1.5737	0.0187945	0.199258
Gm10719	-1.57302	0.0188274	0.199682
Eif4g2	1.572	0.0188779	0.200106
Lhfpl2	-1.57179	0.0188886	0.2
1700086L19Rik	-1.57175	0.0188906	0.199894
Usp45	-1.57175	0.0188907	0.199789
Dcaf7	-1.57003	0.018973	0.20074
Fhad1	1.56953	0.0189969	0.200898
Ap1m1	-1.56921	0.0190126	0.201055
Spint2	-1.56899	0.0190234	0.200949
Grm7	1.56803	0.01907	0.201371
Txn1	-1.56763	0.0190906	0.201528
Anxa6	-1.56749	0.0190973	0.201422
Rps21	-1.56734	0.0191044	0.201579
Pepd	-1.56704	0.0191197	0.201473
Gm14308	-1.56537	0.0192029	0.202156
Tmsb10	-1.56535	0.0192035	0.202049
BC005561	1.56468	0.0192353	0.202206
Gm8430	-1.56294	0.0193214	0.20315
Zfp46	-1.5627	0.0193343	0.203043
Abhd14b	-1.56206	0.0193677	0.203723
Got2	-1.56181	0.019379	0.203878
Gstm7	-1.56167	0.0193853	0.203772
Olr1	1.56143	0.0193989	0.203665
Myl6	1.56138	0.0194013	0.203558
Txn2	-1.56089	0.0194258	0.203975
Numa1	-1.56073	0.0194352	0.203868
Cyb561d2	-1.5598	0.0194837	0.204284
Rp9	-1.55941	0.019502	0.204178
Ppp1r9b	-1.55891	0.0195283	0.204593
Gm9843	-1.55873	0.0195365	0.204486
Mto1	-1.55769	0.019588	0.204901
Gm23212	1.55747	0.0196	0.204794
Mgst3	-1.55747	0.0196001	0.204687
Emc10	-1.55708	0.0196192	0.205102
Eftud2	-1.55699	0.0196233	0.204995
Zfp182	-1.55662	0.019642	0.204888
Ddx17	-1.55613	0.0196667	0.204782
Gm25240	1.55612	0.0196674	0.204675
Lonrf2	-1.55565	0.0196913	0.205088
Ago1	-1.55562	0.0196927	0.204982
Stoml1	-1.55531	0.0197086	0.204876
Tfam	-1.55515	0.0197182	0.204769
Tubgcp5	-1.55497	0.0197272	0.204663
Ndufb4	-1.55488	0.0197318	0.204816
Ssu72	-1.55487	0.0197327	0.20471
Scfd1	-1.55479	0.0197364	0.204863
Zmynd8	-1.55398	0.0197783	0.205274
Ulk2	-1.55389	0.019782	0.205168
Tssc1	-1.55377	0.0197896	0.205062
Sar1b	-1.5532	0.0198184	0.205472
Chst15	-1.55319	0.0198191	0.205366
Mrfap1	-1.55257	0.0198506	0.20526
Gorasp2	-1.55253	0.0198526	0.205155
Calr	1.55235	0.0198619	0.205049
Mir5113	-1.55232	0.0198639	0.205201
Apobec3	1.55204	0.0198789	0.205353
Herc1	-1.55169	0.0198974	0.205247
Sgip1	1.55138	0.0199126	0.205398
Ctnnd1	1.55082	0.0199406	0.205807
Abcc5	-1.54972	0.0199961	0.206471
Kdm6a	-1.54949	0.0200088	0.206366
Hnrnpm	-1.54905	0.020031	0.206773
Mapk14	-1.54878	0.0200458	0.206667
Nkap	-1.54791	0.0200944	0.207073
Mphosph6	-1.54697	0.0201446	0.20748
Dock4	1.54691	0.0201476	0.207373
Stx4a	1.54668	0.0201598	0.207267
Psmd13	-1.54667	0.0201602	0.207161
Coq9	-1.5466	0.0201635	0.207055
6330403K07Rik	-1.54656	0.0201654	0.206949
Ciao1	-1.54655	0.0201657	0.206844
Rps6ka3	1.54631	0.0201778	0.206738
Gm29610	1.5459	0.0201986	0.207143
Abhd17c	-1.54586	0.0202004	0.207037
B3galt1	-1.54502	0.0202429	0.207441
Acly	1.54405	0.0202937	0.207845
Zfp422	-1.54302	0.0203485	0.208503
Zhx2	1.54261	0.0203696	0.208651
Tmem57	-1.54252	0.0203738	0.208545
Fam120b	-1.54216	0.0203919	0.208439
Cdc42se2	-1.54141	0.0204308	0.208333
Blzf1	-1.54134	0.0204335	0.208735
Mir99ahg	-1.54083	0.0204594	0.208629
Narf	-1.54023	0.0204897	0.209031
Ireb2	-1.53983	0.0205097	0.209432
4930512B01Rik	-1.53929	0.0205402	0.209326
Gm22015	1.53867	0.0205707	0.209726
Derl1	-1.53852	0.0205785	0.20962
Gm12543	-1.53724	0.0206444	0.21002
Cers1	-1.53722	0.0206448	0.209914
Cdkl1	-1.53697	0.0206596	0.209808
AI837181	-1.53631	0.0206909	0.210207
Htatsf1	-1.53578	0.0207205	0.210606
Gm10925	-1.53561	0.0207305	0.2105
Slc7a1	1.53484	0.0207705	0.210898
Mir3078	1.53443	0.0207906	0.210792
Pik3r1	-1.53409	0.0208093	0.21119
Gm20400	1.53409	0.0208094	0.211083
Clstn2	-1.53389	0.0208199	0.210977
Zfp236	-1.5335	0.0208407	0.210871
Usp37	1.5333	0.020852	0.211016
Cpsf2	-1.53099	0.0209804	0.212167
Ndufs4	-1.5309	0.0209847	0.21206
Gpd2	-1.53034	0.021014	0.212456
Ccdc47	-1.53022	0.02102	0.212349
Nup85	-1.52997	0.021032	0.212243
Meg3	1.52957	0.0210536	0.212638
Ube4a	-1.52781	0.0211489	0.213534
Hist3h2ba	-1.52645	0.021222	0.213928
Cops2	-1.52624	0.0212354	0.213821
Olfm1	-1.52531	0.0212866	0.214214
Fbxl15	-1.52514	0.0212949	0.214357
[truncated: 2,954 more rows]

## Sheet: CA1_1hrFOSn_HCFOSn
genesymbol	test_statistic	p-value	padj		Test conditions:
Ndufb4	-3.9835	6.77098e-06	0		cell type	DG
Kcnd2	-3.96442	7.22847e-06	0		condition	1hr NE, HC
Tomm6	-3.54016	3.44496e-05	0.333333		FOS	FOS-
Ppm1h	-3.42346	5.40763e-05	0.25		comparison	1hr NE vs. HC
Gm27773	3.39591	6.02068e-05	0.2
Rps9	-3.30042	8.47745e-05	0.333333
Sgtb	-3.26881	9.64864e-05	0.285714
Gm3244	-3.25707	0.000100924	0.25
Surf4	-3.16754	0.000138622	0.333333
AI593442	-3.1293	0.000158203	0.3
Asic2	-3.07965	0.000189542	0.363636
Mir6236	-3.02737	0.000229435	0.416667
Rhbdd3	2.9976	0.000255559	0.384615
Nucks1	-2.97282	0.000279303	0.428571
Snrnp40	2.96855	0.000283054	0.4
Gm5776	-2.93422	0.00031819	0.4375
Ppp1r9a	-2.91765	0.000337725	0.411765
Ppp2r2d	2.90286	0.000355842	0.388889
Gm13569	-2.89868	0.000361241	0.368421
Fbxo25	2.89003	0.000373181	0.4
Stk38	2.88026	0.000386678	0.380952
Lemd3	-2.83751	0.000449904	0.409091
Kcnj9	-2.82656	0.000467152	0.434783
Gm17305	2.81017	0.000497072	0.416667
1110004F10Rik	-2.78964	0.000534678	0.44
Cdip1	-2.78218	0.000548495	0.461538
Dock3	-2.75847	0.000595663	0.444444
Rps29	-2.74988	0.000615976	0.464286
Dda1	2.73455	0.000650608	0.482759
Dnm3	2.73397	0.000651889	0.466667
Gm25240	2.71263	0.000704044	0.483871
Rnf187	-2.71159	0.000707018	0.46875
Slc43a2	-2.70968	0.000711913	0.454545
Hba-a2	2.70848	0.00071539	0.441176
4930562C15Rik	2.70738	0.000718501	0.428571
Gm26815	2.69293	0.00075414	0.444444
Atg16l1	2.6604	0.000844359	0.486486
Mtx2	-2.66011	0.000845411	0.473684
Gm11518	-2.65988	0.000845915	0.461538
Ywhae	-2.64337	0.000898481	0.475
Mdh2	-2.63666	0.000919114	0.463415
Gm26917	2.62728	0.000949904	0.47619
Mir6240	-2.61809	0.000981197	0.488372
Gabrb2	-2.60869	0.00101546	0.5
Rtn4	-2.59741	0.00105673	0.488889
Gga1	2.54333	0.00127523	0.5
Zfp788	-2.54073	0.00128566	0.490909
Ngef	-2.54027	0.00128795	0.482143
Gm15662	-2.53665	0.00130414	0.491228
Trmt10a	2.52763	0.00134848	0.5
Ctdnep1	-2.52651	0.0013542	0.491525
Plgrkt	2.52413	0.00136467	0.483333
Ube2h	-2.52008	0.0013843	0.47541
Kcnj6	2.51754	0.00139693	0.483871
Armcx3	-2.51466	0.00141065	0.47619
Hba-a1	2.49906	0.00148948	0.5
Matr3	-2.49661	0.00150073	0.492308
Tead1	2.49119	0.00153138	0.484848
Uprt	2.47293	0.00163144	0.5
Gigyf2	2.46613	0.00166635	0.5

## Sheet: CA1_1hrFOSp_HCFOSn
genesymbol	test_statistic	p-value	padj		Test conditions:
Slc2a3	3.22318	0	0		cell type	CA1
1700016P03Rik	3.0898	0	0		condition	1hr NE, HC
Nr4a1	3.08711	0	0		FOS	FOS+ (NE), FOS- (HC)
Bdnf	3.08072	0	0		comparison	1hr NE vs. HC
Arhgap12	-3.08058	0	0
Nr4a2	3.06882	0	0
Arc	2.78423	1.42463e-06	0
Tiparp	2.73787	1.86982e-06	0
Mlip	2.67932	2.7157e-06	0
Spry2	2.61263	4.3184e-06	0
Ifrd1	2.60109	4.40744e-06	0
Mest	2.54326	6.14371e-06	0
Nr4a3	2.53137	6.45535e-06	0
Mir22hg	2.51076	7.21218e-06	0
Homer1	2.47334	9.12652e-06	0
Sphkap	-2.47235	9.17104e-06	0
Gm22205	2.47229	9.17104e-06	0
Eps15	-2.44109	1.12189e-05	0
Slc6a17	2.38736	1.56709e-05	0
Hmgcr	2.38333	1.61161e-05	0
Kcnd2	-2.34044	2.0479e-05	0
Ankrd33b	2.33342	2.10578e-05	0
Zfp938	-2.32061	2.30167e-05	0
Etv5	2.31753	2.34618e-05	0
Acot13	-2.20968	4.34957e-05	0.04
Pdcd4	-2.20104	4.54991e-05	0.0384615
Pak6	2.19126	4.75915e-05	0.037037
Pspc1	-2.18043	5.08414e-05	0.0357143
Crem	2.17833	5.15537e-05	0.0344828
Pcsk1	2.16825	5.5516e-05	0.0333333
Kdm6b	2.16537	5.65845e-05	0.0322581
Rab12	-2.1426	6.55774e-05	0.03125
Arpp19	2.13149	6.98513e-05	0.030303
Wfs1	-2.12143	7.41697e-05	0.0294118
Gm15425	2.11978	7.47039e-05	0.0285714
Rfwd2	2.11318	7.76422e-05	0.0277778
Jmjd1c	2.07145	9.94569e-05	0.0540541
Psma4	-2.04772	0.000113347	0.0526316
Tbrg1	-2.04396	0.000115707	0.0512821
Trim23	-2.01853	0.000134627	0.075
Sesn1	-2.00271	0.000147761	0.0731707
Chp1	1.99645	0.000153326	0.0714286
Gm21814	-1.99594	0.000153726	0.0697674
Fbl	1.99425	0.000155819	0.0681818
Cbx5	-1.9942	0.000155952	0.0666667
Bcan	-1.98918	0.000160493	0.0652174
Slc43a2	-1.97171	0.000177856	0.0851064
Hnrnpr	-1.96842	0.000181418	0.0833333
Matn2	-1.96615	0.000184178	0.0816327
Pantr1	-1.96406	0.000186671	0.08
Ube2ql1	1.95144	0.000201273	0.0784314
Gm17212	1.94806	0.000205414	0.0769231
Tex10	-1.93954	0.000217256	0.0943396
Gm10524	1.91349	0.000250868	0.0925926
Tma7	1.91081	0.000254207	0.0909091
Slc8a1	-1.90645	0.000260173	0.0892857
Prosc	1.9014	0.000268275	0.105263
Slc9a6	-1.89897	0.000272059	0.103448
D130040H23Rik	-1.89866	0.000272638	0.101695
Lca5	-1.89784	0.000274241	0.1
Ntrk2	1.8948	0.000278381	0.0983607
Ier3ip1	-1.88883	0.000287463	0.0967742
4930522L14Rik	-1.87954	0.000302689	0.0952381
Zdbf2	1.87698	0.000307096	0.09375
Frrs1l	-1.85888	0.000339996	0.107692
Gdi1	1.84663	0.000366174	0.121212
Zbtb11	1.83476	0.00039017	0.119403
Fosl2	1.83456	0.000391105	0.117647
Jph4	-1.83221	0.000396803	0.115942
Ptcd2	-1.83022	0.000401968	0.128571
Frmd6	1.82926	0.000403927	0.126761
Ano3	-1.82175	0.000421022	0.125
D130043K22Rik	-1.81848	0.000428769	0.123288
Rusc2	-1.81726	0.000431885	0.121622
Tmem14a	-1.81379	0.000439587	0.12
Ptprn	1.81126	0.000445508	0.118421
D6Wsu163e	-1.806	0.00045873	0.12987
Btg2	1.80053	0.000472977	0.128205
Gm14419	-1.79947	0.000475603	0.126582
Ndufb4	-1.79635	0.000483572	0.125
Rpl21	1.79628	0.000483795	0.123457
Nnat	1.79604	0.000484463	0.121951
Zfp930	-1.79547	0.000486021	0.120482
Scn2a1	-1.79493	0.000487223	0.119048
Btbd10	1.7903	0.00049911	0.129412
Gm27773	1.79006	0.000499599	0.127907
Tet3	1.78999	0.000499911	0.126437
Gm10033	-1.788	0.000505699	0.125
Atp1b3	-1.78743	0.000507568	0.123596
Zfp97	-1.78248	0.000523417	0.122222
Laptm4b	-1.77217	0.000553023	0.131868
Gpt2	1.76925	0.00056206	0.130435
Dxo	1.76795	0.00056669	0.129032
Klhdc10	1.76444	0.000578444	0.12766
Dusp1	1.76376	0.000580447	0.126316
Ndel1	1.76337	0.000581604	0.125
Syn1	1.76329	0.000581738	0.123711
Syt4	1.76161	0.000586991	0.132653
Fam171b	-1.75812	0.00059821	0.131313
Rasl11a	1.75626	0.000604131	0.13
Gapvd1	-1.75311	0.000615617	0.128713
Rgs4	1.75284	0.000616508	0.127451
Rmnd5b	-1.7514	0.00062145	0.126214
Gm23347	1.74547	0.000642285	0.134615
Lrrk2	1.74083	0.000658267	0.133333
Hnrnpa3	-1.73813	0.00066962	0.132075
Cwc25	1.73785	0.000670822	0.130841
Slc25a3	1.73397	0.000685602	0.138889
Slc12a5	-1.73352	0.000687205	0.137615
Elovl6	1.70961	0.000781275	0.154545
Wasf3	-1.70959	0.000781409	0.153153
Gm22468	-1.70203	0.00081373	0.15625
Akap9	-1.69984	0.000822945	0.159292
Rbmx	-1.69705	0.000835544	0.157895
Ube2b	1.69538	0.000842356	0.156522
Tm9sf4	-1.68961	0.000868979	0.155172
Eif4b	-1.68524	0.000888434	0.162393
Map4	-1.68243	0.000902903	0.161017
Gm17214	1.67673	0.00093282	0.168067
Hdac5	1.67636	0.000934289	0.166667
Mir6236	-1.67292	0.000952631	0.173554
Gm16111	1.67246	0.000954145	0.172131
Top1	1.67224	0.00095508	0.170732
Tyro3	1.66864	0.000974713	0.169355
Gt(ROSA)26Sor	1.66604	0.000987267	0.168
Tmem63b	-1.66302	0.00100445	0.166667
Zfp433	-1.66051	0.00101741	0.173228
Pck2	-1.65733	0.0010341	0.171875
Map4k4	-1.65711	0.00103508	0.170543
Hsd17b12	1.65586	0.00104234	0.169231
3110040N11Rik	-1.6481	0.00108592	0.175573
Preb	1.64788	0.00108699	0.174242
Fgfr1op2	-1.64655	0.00109532	0.172932
Wasl	1.64583	0.00109955	0.179104
Ccdc37	-1.6435	0.0011125	0.177778
Tm2d1	-1.64242	0.00111847	0.176471
Tdrd7	-1.63827	0.0011434	0.175182
Tulp4	1.62732	0.00120924	0.188406
Gm16152	1.62622	0.00121623	0.18705
R3hdm2	1.62211	0.00124259	0.192857
Rpl11	-1.62019	0.0012555	0.191489
Mphosph10	1.61809	0.00126877	0.190141
Mphosph9	-1.61594	0.00128297	0.195804
n-R5-8s1	1.6133	0.00130135	0.194444
Gadd45b	1.60913	0.0013294	0.2
Brap	1.60904	0.00132994	0.19863
Bhlhe41	-1.60811	0.00133635	0.197279
Fbxo33	1.60315	0.00137339	0.202703
Sypl	-1.60026	0.00139444	0.201342
Stk40	1.59905	0.00140268	0.2
Matk	1.5961	0.00142525	0.205298
Gm22655	-1.59456	0.00143767	0.203947
Gm11531	1.59367	0.00144506	0.202614
Kctd4	1.59133	0.00146243	0.207792
Gm23882	1.59077	0.00146697	0.206452
Gm2026	-1.58976	0.00147516	0.205128
Smyd3	-1.58972	0.00147547	0.203822
Zfp108	-1.58934	0.00147827	0.202532
Tpm3	1.58752	0.00149466	0.207547
Mtx2	-1.58403	0.00152164	0.20625
Rock2	1.5834	0.00152564	0.204969
Dguok	-1.58042	0.00154964	0.209877
Rps9	-1.58006	0.00155244	0.208589
Tmem29	1.57567	0.00159104	0.213415
Gm27913	-1.57312	0.00161241	0.212121
Gpkow	-1.57093	0.00163169	0.210843
Asic2	-1.57014	0.00163868	0.215569
Gabrg2	-1.56975	0.00164197	0.214286
Trappc9	1.56892	0.00164976	0.213018
Tra2a	1.56866	0.00165132	0.211765
Abracl	-1.56849	0.00165315	0.210526
Tmem60	-1.56659	0.0016698	0.209302
Tceb1	-1.56017	0.00172567	0.213873
D330023K18Rik	-1.55705	0.00175412	0.218391
Speer4b	-1.55542	0.00176997	0.217143
Rtn4rl2	1.55228	0.00179757	0.221591
Kras	1.54961	0.00182392	0.225989
Unc50	-1.54917	0.00182887	0.224719
Tceb2	1.54832	0.00183532	0.223464
Gabrb2	-1.542	0.0018948	0.227778
Fos	1.54098	0.00190562	0.226519
B230118H07Rik	-1.54061	0.00191003	0.225275
Rnf146	-1.53812	0.00193496	0.229508
Msmo1	1.53577	0.00195926	0.228261
Pxdn	-1.53553	0.0019614	0.227027
Sdc2	-1.53344	0.00198188	0.231183
Lman1	-1.53247	0.00199212	0.229947
R3hdm1	1.53188	0.00199871	0.228723
Ate1	-1.53012	0.00201643	0.232804
Pmm1	-1.53002	0.00201714	0.231579
Slc30a3	-1.52986	0.00201928	0.230366
Gm3244	-1.5279	0.00204056	0.229167
Tmem14c	-1.52654	0.00205458	0.233161
2010315B03Rik	-1.52377	0.00208218	0.231959
Glt1d1	-1.52259	0.0020938	0.233333
Fahd1	-1.52239	0.00209612	0.234694
Lin7b	-1.52213	0.00209857	0.233503
Mff	-1.52197	0.00210053	0.232323
Bdh1	-1.52192	0.00210088	0.231156
Stx4a	1.52127	0.00210814	0.23
Pde10a	1.51997	0.00212287	0.228856
Gtf3c1	-1.51987	0.00212408	0.227723
Egr1	1.51927	0.00213053	0.226601
Ppa2	-1.51771	0.00214843	0.230392
Cep162	-1.51478	0.00217999	0.229268
Gadd45g	1.51334	0.00219428	0.228155
Eml6	-1.51055	0.0022258	0.231884
Gm27956	1.50936	0.00223938	0.230769
Add3	-1.50879	0.00224593	0.232057
2900093K20Rik	-1.50734	0.00226249	0.233333
Lrif1	-1.50291	0.00231061	0.236967
Ptpn12	1.50269	0.00231262	0.235849
Pik3c3	-1.50264	0.00231342	0.234742
Ccdc28a	-1.4991	0.00235714	0.238318
Gramd1b	1.49378	0.00242672	0.244186
Ppp2r4	-1.49299	0.00243776	0.24537
Dclk1	1.49213	0.00245005	0.24424
Zfp960	-1.49088	0.00246643	0.243119
Bre	-1.49002	0.00247698	0.246575
Gm14117	-1.48908	0.00248874	0.245455
Klhl5	-1.48861	0.00249466	0.244344
Sobp	-1.48779	0.00250485	0.243243
Lefty2	-1.48732	0.00251082	0.242152
Fam193a	-1.48726	0.00251126	0.241071
Gm10094	1.48602	0.00252791	0.244444
Tle1	-1.48302	0.00256816	0.247788
Scd2	-1.48128	0.00259127	0.246696
Diap2	-1.48047	0.00260217	0.245614
Fmo1	1.47908	0.00262194	0.248908
Zfp788	-1.47855	0.00262871	0.247826
Gm20541	-1.47761	0.00264157	0.246753
Large	-1.47626	0.00265978	0.24569
Psmb3	-1.47604	0.00266312	0.248927
Adam11	1.47274	0.0027108	0.252137
Slc50a1	1.47191	0.00272376	0.251064
Gm20939	-1.46836	0.00277415	0.254237
Rara	-1.46763	0.00278399	0.253165
Mapk1ip1	-1.46561	0.00281266	0.256303
Ss18	-1.46357	0.00284058	0.259414
Egr4	1.46178	0.00286537	0.258333
Cisd3	-1.45926	0.00290148	0.261411
Setx	-1.45921	0.00290223	0.260331
Dand5	-1.45904	0.00290424	0.259259
Rassf8	-1.45725	0.00293197	0.262295
Uchl4	1.4566	0.00294244	0.261224
Exoc5	1.45562	0.00295766	0.260163
Gpr3	1.45429	0.00297957	0.263158
2610301B20Rik	-1.45166	0.00301861	0.266129
Otud7a	1.45137	0.00302271	0.26506
Nsd1	-1.45137	0.00302271	0.264
Etv3	1.44887	0.00306464	0.266932
Pdhb	1.44881	0.00306531	0.265873
Xpo5	-1.4486	0.00306887	0.264822
Gm4631	-1.44673	0.00309897	0.265748
Ankrd46	-1.44486	0.00312822	0.266667
Btaf1	1.44427	0.00313757	0.265625
Zfp948	1.44296	0.00315622	0.264591
Txnl1	1.44261	0.00316214	0.267442
Apc2	-1.44201	0.00317216	0.266409
Gm13569	-1.44022	0.00320421	0.269231
Zfp935	-1.43902	0.00322309	0.268199
Adck1	-1.4378	0.00324334	0.267176
Riok3	-1.43744	0.00324878	0.269962
Mtmr1	-1.43614	0.00327077	0.268939
Ago3	1.43453	0.00329757	0.271698
Hmgcll1	-1.43427	0.00330184	0.270677
Man2a2	-1.43425	0.00330229	0.269663
Gnb5	1.43381	0.00331061	0.268657
Gm25529	-1.43266	0.00332882	0.267658
Fam65a	-1.43233	0.00333394	0.27037
Nmt1	-1.43085	0.00335856	0.269373
4933427D14Rik	-1.43085	0.00335869	0.268382
Gm22461	1.4294	0.00338434	0.271062
Gm26917	1.42831	0.00340304	0.270073
Gpr12	-1.42727	0.00342191	0.272727
Cdk11b	1.42658	0.00343402	0.271739
Pxk	1.42194	0.00351656	0.277978
Ndufs7	-1.42172	0.00352106	0.276978
Pfdn5	-1.421	0.00353366	0.275986
Ypel5	-1.42039	0.00354461	0.275
Kif5a	-1.42032	0.00354572	0.274021
Arl1	-1.42016	0.00354813	0.27305
Fsd1l	-1.41941	0.00356086	0.275618
Rbbp9	-1.41927	0.00356291	0.274648
AI593442	-1.41911	0.00356602	0.273684
Fbxo7	-1.41752	0.00359719	0.272727
Rtn4	-1.41627	0.00361798	0.275261
Cmas	1.41619	0.00361971	0.274306
Slu7	-1.4161	0.00362105	0.273356
Nrp1	1.41608	0.00362149	0.272414
Rrp7a	1.41514	0.00363832	0.271478
Gm27459	1.4129	0.00367759	0.273973
Pebp1	-1.4102	0.00372758	0.276451
Elk1	-1.41006	0.00373026	0.27551
Htr1a	-1.41001	0.00373137	0.274576
Stau2	-1.40911	0.00374838	0.277027
Ice2	-1.40901	0.00375082	0.276094
Ctu2	1.40647	0.00379779	0.278523
5430403G16Rik	-1.40632	0.00380113	0.277592
Gm10177	-1.40474	0.0038302	0.28
Blcap	1.40416	0.00384191	0.27907
Olfm2	-1.40396	0.00384596	0.278146
Ube2e3	-1.403	0.00386493	0.277228
Ap2b1	1.40287	0.00386689	0.276316
Fndc1	-1.40137	0.00389355	0.278689
2610008E11Rik	-1.40076	0.00390491	0.277778
Epc1	-1.40045	0.00390998	0.28013
Pgls	-1.4	0.00391804	0.279221
Wdfy1	1.39811	0.00395325	0.279935
Mief1	-1.39731	0.00396781	0.280645
Ggct	-1.39665	0.0039829	0.279743
Mga	-1.39534	0.00400588	0.282051
Tmem18	-1.39529	0.00400784	0.28115
Gclm	-1.39484	0.00401692	0.280255
Usp2	1.39362	0.0040414	0.28254
Vmp1	1.39201	0.00407408	0.281646
Gm26743	-1.39173	0.00407876	0.282334
Cdip1	-1.38971	0.00412034	0.283019
Cpeb3	1.38754	0.00416664	0.285266
6720489N17Rik	-1.38742	0.00416971	0.284375
Atf7ip	-1.38733	0.00417153	0.283489
Raver2	-1.38691	0.00417919	0.285714
Rpusd3	-1.38358	0.00424606	0.287926
Snora31	1.38339	0.00425136	0.287037
Gm28900	1.38185	0.00428568	0.289231
2900055J20Rik	-1.37811	0.00436876	0.294479
Herc2	1.37784	0.0043737	0.293578
Tapbpl	1.37576	0.00442102	0.295732
Mrps26	1.37497	0.0044379	0.294833
Pcsk7	1.37391	0.00446113	0.29697
Gm22862	-1.37206	0.00450067	0.299094
Cpsf3	-1.37178	0.00450757	0.298193
Mfsd4	-1.36797	0.00459883	0.303303
Stat1	-1.36794	0.00459977	0.302395
Shprh	-1.36783	0.00460173	0.301493
Rps29	-1.3669	0.00462412	0.303571
Rev1	-1.36586	0.00464745	0.302671
Tfb2m	-1.36497	0.00466699	0.304734
B930036N10Rik	1.36447	0.00467808	0.303835
Slc39a3	-1.36441	0.00467933	0.302941
Mia3	1.36289	0.00471396	0.304985
Gm22234	1.36175	0.00474219	0.304094
Fezf2	1.36019	0.00477936	0.306122
Depdc5	-1.3582	0.00482775	0.30814
Numbl	-1.35738	0.0048485	0.310145
Mpc2	-1.35715	0.00485402	0.309249
Gm23114	-1.35627	0.00487396	0.308357
Hmgb3	-1.35463	0.00491261	0.310345
Chl1	-1.35456	0.0049139	0.309456
Alcam	-1.35451	0.00491483	0.308571
Sowaha	-1.35225	0.00496973	0.310541
Cmip	1.35217	0.00497164	0.309659
Nr3c1	-1.352	0.00497738	0.308782
Scfd1	-1.35184	0.00498072	0.30791
Pycr2	-1.35155	0.00498736	0.308451
Ccdc28b	-1.35116	0.00499644	0.308989
Gm27468	1.3506	0.00500957	0.308123
Psd3	1.35041	0.00501487	0.307263
Mamld1	1.35022	0.00501972	0.306407
Ccdc174	1.35001	0.00502511	0.306944
Snap25	1.34896	0.00504977	0.307479
Gm4202	-1.34892	0.00505097	0.30663
Tcf20	-1.34803	0.00507355	0.305785
Ythdc1	1.34598	0.00512555	0.307692
Osbp	1.3437	0.00518222	0.312329
Sar1b	-1.34337	0.00519081	0.311475
Jph3	-1.34313	0.00519557	0.310627
Taf6l	-1.34309	0.00519647	0.309783
Zfp281	1.34295	0.00519967	0.308943
Kdm1b	-1.34264	0.00520866	0.308108
Fasn	-1.34252	0.00521169	0.307278
Gm10175	-1.34137	0.00524032	0.30914
Dpf2	-1.34105	0.00524797	0.308311
Per1	1.34046	0.00526329	0.307487
Med27	1.33921	0.00529681	0.309333
Immp1l	-1.33811	0.00532303	0.31117
Insig2	-1.3378	0.00533243	0.310345
Sprn	-1.33714	0.00534828	0.309524
Mapre1	1.33694	0.00535326	0.308707
Limch1	-1.33679	0.00535674	0.309211
Ntm	-1.33647	0.00536439	0.309711
AW146154	-1.33625	0.0053696	0.308901
Srrm4	1.33592	0.00537793	0.308094
Meaf6	1.33579	0.0053818	0.307292
Lefty1	-1.33473	0.00540767	0.306494
Ptpn3	-1.33403	0.00542561	0.30829
Rpl17-ps8	1.33276	0.0054606	0.310078
Snapin	-1.33245	0.00546999	0.309278
Mib2	1.33202	0.00548023	0.308483
Snx15	-1.33162	0.00549096	0.308974
Gm4750	1.33035	0.00552662	0.309463
Gm8464	1.33035	0.00552662	0.308673
Sat1	1.32911	0.0055605	0.310433
Kpnb1	1.32797	0.0055898	0.312183
Gm22174	1.32675	0.00562421	0.311392
Tspan31	1.32442	0.00568943	0.315657
Gtf2h2	-1.32394	0.0057031	0.314861
Ankrd24	-1.32355	0.00571312	0.31407
Rnft1	1.32172	0.00576253	0.318296
Usp36	1.32138	0.00577308	0.3175
Hdac4	1.32093	0.00578542	0.316708
Got2	1.32061	0.00579517	0.31592
Hnrnpll	1.32022	0.00580705	0.317618
Snhg4	-1.32011	0.0058099	0.316832
Prrt1	-1.31963	0.00582392	0.316049
Rgs19	-1.31892	0.00584378	0.315271
Psmb7	-1.31842	0.00585834	0.316953
2017-03-11	1.31732	0.00588937	0.317402
Gm5441	-1.31704	0.00589769	0.317848
2210016F16Rik	-1.3158	0.00593367	0.317073
Gm26815	1.31521	0.00594867	0.318735
Snx3	1.31513	0.00595103	0.317961
Ndufb7	1.31495	0.00595637	0.317191
Ndufaf3	-1.31465	0.00596501	0.316425
Kptn	-1.31317	0.00600757	0.318072
Negr1	1.31233	0.00603245	0.319712
Snrk	-1.31187	0.00604634	0.318945
Gm24463	-1.31066	0.0060816	0.320574
Snord50a	-1.31066	0.0060816	0.319809
Lrrc28	1.31054	0.00608539	0.319048
Zfp939	-1.30999	0.00610012	0.31829
Gm25735	1.30813	0.00615609	0.319905
N4bp2l1	1.30808	0.00615755	0.319149
Lats2	1.30739	0.00617803	0.320755
Tor1aip2	1.30668	0.00619931	0.32
Guk1	1.30637	0.00620831	0.319249
Elovl5	1.30542	0.00623756	0.320843
Ryr3	-1.30524	0.00624299	0.320093
Zfhx4	-1.30508	0.00624829	0.319347
Gm3604	-1.30422	0.00627455	0.32093
Ndufa6	-1.30388	0.00628448	0.320186
Gm22388	1.30362	0.00629312	0.319444
Slit1	-1.3032	0.00630483	0.321016
Iqgap2	-1.30316	0.00630603	0.320276
Gm14539	-1.30313	0.00630687	0.31954
Gm15661	1.30205	0.00634022	0.321101
Itm2c	-1.30191	0.00634405	0.320366
Chfr	-1.30163	0.00635197	0.319635
Acp2	-1.301	0.00637054	0.318907
Chd8	1.30016	0.00639525	0.320455
Nrip3	1.29969	0.00640878	0.319728
Zfp386	-1.2995	0.00641328	0.319005
Pcmtd2	-1.29935	0.00641808	0.318284
A730090N16Rik	-1.29906	0.0064273	0.317568
Mtfp1	-1.29865	0.00643847	0.319101
Mdh2	-1.29568	0.00652894	0.32287
Ccnl2	1.29546	0.00653575	0.322148
Orai3	-1.29542	0.00653749	0.321429
Uimc1	-1.29468	0.00656313	0.321826
Mef2a	-1.29459	0.0065654	0.322222
Gm23722	-1.29449	0.00656909	0.321508
Itpka	-1.29362	0.00659817	0.320796
Rrp1	1.29352	0.00660186	0.320088
Fbxw2	1.29315	0.00661335	0.319383
Nufip2	-1.2931	0.00661464	0.318681
Gm23823	1.29247	0.00663383	0.320175
Mccc1	-1.29169	0.00666241	0.321663
Gm29562	1.29161	0.00666459	0.320961
Spg7	-1.28942	0.00673444	0.32244
Arpc4	1.28759	0.00679289	0.325
Ccs	-1.28735	0.00679948	0.32538
Sec31a	1.28674	0.00682094	0.324675
Zdhhc17	-1.28653	0.00682758	0.323974
Nucb1	-1.28536	0.00686742	0.325431
Odf2l	-1.28519	0.00687454	0.324731
Atraid	-1.28502	0.00687989	0.324034
2410006H16Rik	1.28492	0.00688282	0.32334
BC051077	1.28472	0.0068911	0.32265
Mtch1	-1.2842	0.00690802	0.324094
Rpl24	-1.28271	0.00695722	0.325532
Ift81	-1.28225	0.00697369	0.324841
Frzb	-1.28151	0.00699938	0.326271
1110004F10Rik	-1.2815	0.00699942	0.325581
Rab18	-1.28122	0.0070077	0.324895
Gm22802	1.28072	0.00702351	0.324211
Chaf1b	1.27986	0.00705293	0.32563
Ttc1	1.27953	0.00706384	0.324948
Gm15190	1.27941	0.00706758	0.324268
Gm14326	-1.27883	0.00708579	0.325678
Nfkbid	1.27862	0.00709331	0.325
Scn2b	-1.27847	0.00709825	0.324324
Cacnb2	-1.2777	0.0071243	0.323651
Cdk12	1.27718	0.00714024	0.325052
Cdipt	1.27711	0.00714269	0.32438
Braf	1.27702	0.00714545	0.323711
Fgfr1	1.27682	0.00715328	0.323045
Ptbp1	1.2764	0.00716793	0.324435
2017-09-06	-1.27587	0.00718734	0.32377
Nelfb	-1.27497	0.00721801	0.325153
Cd46	-1.27375	0.00726151	0.326531
Rnf128	1.27232	0.00731057	0.327902
Rtca	1.27148	0.0073416	0.329268
Nap1l5	1.271	0.00735967	0.3286
Setd4	-1.27022	0.00738585	0.327935
Zfp2	-1.26953	0.00741016	0.329293
1110004E09Rik	-1.26884	0.00743487	0.328629
Thra	-1.26837	0.00745036	0.32998
Lrrc58	1.26821	0.00745539	0.329317
Ebpl	-1.26809	0.00745913	0.328657
Tmem104	-1.26713	0.00749163	0.33
B4galt4	-1.26621	0.00752524	0.331337
Gm23178	1.26601	0.00753174	0.330677
Bhlhe40	-1.26465	0.00758298	0.332008
Gdap1	-1.26411	0.00760475	0.333333
Hn1	-1.26406	0.00760622	0.332673
Mthfsl	-1.26399	0.00760885	0.332016
Polr2k	-1.26264	0.00766089	0.333333
Kif24	1.26189	0.00768872	0.332677
Actn2	1.26097	0.00772162	0.333988
Osbpl6	1.26088	0.00772607	0.333333
4632404H12Rik	1.26017	0.00775207	0.334638
Ppme1	1.25996	0.0077591	0.333984
Gucy1b3	-1.25986	0.00776356	0.333333
Car11	-1.25952	0.00777513	0.332685
Fbxl19	-1.25915	0.00778969	0.333981
Crebrf	-1.2588	0.00780443	0.333333
Lpin2	-1.25859	0.00781244	0.332689
Kcnb2	-1.25858	0.00781279	0.332046
Fbxw7	1.25818	0.00782771	0.333333
Gm25240	1.25729	0.00786083	0.332692
Nrbp2	1.25697	0.00787134	0.332054
Cystm1	1.25629	0.00789769	0.333333
Uqcc2	-1.25587	0.00791368	0.332696
Zeb1	1.25503	0.00794769	0.333969
2017-03-06	-1.25296	0.00802551	0.337143
Pdik1l	-1.25145	0.00808588	0.338403
Zfand2a	1.24989	0.00814705	0.341556
Vps52	-1.24984	0.00814883	0.340909
Lrrc49	-1.2495	0.00816308	0.340265
Atp5g1	1.2494	0.00816668	0.339623
Dlg3	-1.2494	0.00816713	0.338983
Ngef	-1.24894	0.00818471	0.338346
Rims1	1.24849	0.00820345	0.339587
Golim4	-1.24828	0.00821129	0.338951
Chmp5	-1.24809	0.0082185	0.338318
Actr3b	-1.2475	0.00824228	0.339552
Phf8	-1.24648	0.00828225	0.33892
Slc25a5	1.24347	0.00840357	0.345725
Ndufv2	-1.24347	0.00840375	0.345083
Orc4	1.24335	0.00840833	0.344444
Rasl11b	-1.24309	0.00841759	0.343808
Cox17	-1.24278	0.00843064	0.343173
Hmg20b	-1.24217	0.00845512	0.344383
Traip	-1.24214	0.00845615	0.34375
Rccd1	-1.24164	0.00847507	0.343119
Zfyve19	1.24129	0.00848829	0.342491
Scg2	1.23983	0.00854554	0.345521
Npc1	-1.23975	0.00854991	0.344891
Tmem97	-1.23967	0.00855347	0.344262
Gltscr1	-1.23907	0.00857689	0.343636
Cox7c	-1.23844	0.00860271	0.344828
Srsf5	1.23739	0.00864344	0.346014
Gm9978	-1.23658	0.0086763	0.346293
Slc39a1	-1.2361	0.00869526	0.34657
Hist1h2be	-1.23609	0.00869598	0.345946
Slc38a9	-1.23486	0.00874793	0.347122
Rad50	-1.23484	0.00874864	0.346499
Trp53inp1	-1.23434	0.00876823	0.345878
Stx1a	1.23312	0.00881769	0.347048
Gm23291	1.23108	0.00889992	0.35
0610037L13Rik	1.23048	0.0089253	0.351159
Rictor	-1.23036	0.00892966	0.350534
Abhd11	-1.23034	0.0089305	0.349911
Vgf	1.2302	0.0089358	0.349291
Tmem120a	1.23019	0.00893629	0.348673
Mir6240	-1.23008	0.00894101	0.348057
Gm28062	1.22988	0.00895045	0.347443
Catsper2	1.22959	0.00896122	0.346831
Ap3b2	-1.22953	0.00896372	0.346221
Camkv	-1.22924	0.00897694	0.346491
Surf4	-1.22911	0.00898197	0.34676
Ctxn1	-1.22862	0.00900272	0.346154
1810055G02Rik	-1.22786	0.00903566	0.347295
Wdr83	1.22663	0.0090873	0.350174
Eral1	1.22646	0.0090967	0.349565
Slit2	1.22571	0.00913013	0.348958
Gm11416	1.22496	0.00916263	0.350087
Lrrn3	-1.2246	0.00917875	0.349481
Dfna5	-1.22441	0.00918649	0.348877
Ube2d1	1.22311	0.00924174	0.350862
Strn4	-1.22287	0.00925314	0.351119
Btf3l4	-1.22206	0.0092888	0.350515
Tnfrsf19	-1.22198	0.00929192	0.349914
Pias2	-1.22169	0.00930509	0.351027
Cisd1	-1.22133	0.00931881	0.350427
Dlat	1.22073	0.00934601	0.351536
Pgm2l1	1.22069	0.00934743	0.350937
Psen1	-1.22066	0.00934859	0.35034
Osbpl3	1.22053	0.00935447	0.349745
Gnpnat1	-1.22027	0.00936515	0.349153
Sgtb	-1.2201	0.00937201	0.350254
Nme3	-1.21847	0.00944279	0.351351
5430402O13Rik	-1.21827	0.00945165	0.350759
Cox8a	-1.21778	0.0094732	0.351852
Plekhg1	-1.21692	0.00951149	0.352941
Atl2	1.21614	0.00954545	0.354027
Dagla	-1.21573	0.00956442	0.353434
Man2c1	-1.21516	0.00958944	0.352843
Fbxo25	1.21384	0.00964585	0.355593
Zfp512	-1.21365	0.00965413	0.355
Eef1e1	-1.21362	0.00965555	0.354409
Arid1b	1.21236	0.0097173	0.356312
Apoe	-1.21232	0.00971953	0.355721
Eef1a1	-1.21065	0.00979548	0.357616
Tead1	1.21035	0.00980923	0.357025
Cox6b1	-1.20955	0.00984712	0.358086
Penk	-1.2095	0.00984908	0.357496
Adk	1.20912	0.0098672	0.358553
3110057O12Rik	-1.20897	0.00987312	0.357964
Echdc2	1.20845	0.00989685	0.358197
Grik4	1.2084	0.00990001	0.35761
Hnrnpu	1.20685	0.00997226	0.359477
Gm12338	-1.20667	0.00998001	0.358891
Tbpl1	-1.20501	0.0100605	0.360749
Ctsd	-1.20434	0.0100903	0.360976
Gm6871	-1.20395	0.0101084	0.362013
Flot2	-1.20365	0.0101218	0.361426
Efcab14	-1.20343	0.0101327	0.360841
Syt12	-1.2021	0.0101972	0.363489
Gm24601	1.20202	0.010202	0.362903
Pttg1ip	1.20168	0.0102178	0.362319
Atp1b2	-1.20167	0.0102182	0.361736
Fam96a	1.2011	0.0102449	0.362761
Tmem107	-1.20107	0.0102469	0.362179
Srp14	-1.20041	0.010277	0.3632
Pea15a	1.2003	0.0102818	0.36262
Gm23881	-1.2003	0.010282	0.362041
Dusp3	1.19988	0.0103048	0.361465
Gm22933	1.199	0.0103463	0.36248
Sik2	1.198	0.0103952	0.363492
Ctbp1	-1.19772	0.0104094	0.362916
Fam193b	1.19745	0.0104238	0.363924
Gnptg	1.19682	0.0104537	0.363349
Cep70	-1.19669	0.010461	0.363565
Gm9385	-1.19647	0.0104717	0.36378
5730507C01Rik	-1.19592	0.0104972	0.363208
Zfp846	-1.19583	0.0105015	0.362637
Pds5b	-1.19529	0.0105273	0.363636
Fosb	1.19517	0.0105331	0.363067
Tdg	-1.19494	0.0105443	0.3625
Slc25a23	-1.19493	0.0105446	0.361934
Lmbr1	-1.19415	0.010583	0.363707
Acap2	-1.19229	0.0106747	0.36703
Dab2ip	-1.19223	0.0106777	0.36646
Flrt2	1.19218	0.0106803	0.365891
Mzt1	-1.19191	0.0106935	0.365325
Unc13d	1.18974	0.0108036	0.369397
Cplx1	1.18934	0.0108239	0.368827
Pld3	1.18889	0.0108462	0.368259
Ptn	-1.18771	0.0109077	0.370769
Gm16386	1.18735	0.0109271	0.371736
Gm12481	-1.1873	0.0109297	0.371166
B4galnt4	1.18684	0.0109534	0.370597
Kif5c	1.1865	0.0109697	0.370031
Ctps	1.18627	0.0109819	0.370229
Bivm	-1.18587	0.0110045	0.370427
Kcnab1	-1.18529	0.0110341	0.370624
Abcf3	1.18515	0.0110407	0.370061
Stk19	1.18502	0.0110471	0.370258
Plgrkt	1.18481	0.0110585	0.369697
Zcrb1	1.18476	0.0110609	0.369138
Atp2b3	-1.18397	0.0111039	0.370091
Hectd1	-1.18329	0.0111389	0.371041
Bmyc	-1.18256	0.0111746	0.371988
Ctsf	-1.18017	0.0112962	0.374436
Pabpc1	1.1796	0.0113246	0.375375
Gm9017	1.17916	0.0113476	0.374813
Sccpdh	-1.1776	0.0114326	0.377246
Gm26869	-1.1763	0.0114999	0.378924
Cabp1	1.17582	0.0115261	0.379104
Nptx2	1.17502	0.0115661	0.38003
Exosc2	1.17478	0.0115796	0.380208
Dlgap5	1.17451	0.0115952	0.380386
M6pr	-1.17413	0.0116158	0.379822
Prss36	-1.17397	0.0116246	0.379259
Gm4895	-1.1736	0.0116456	0.380178
Vti1b	1.17316	0.0116688	0.379616
Prrc2c	1.17283	0.0116877	0.379794
Mpp1	-1.17258	0.011702	0.379971
Alad	-1.17245	0.0117099	0.379412
Epn2	-1.17234	0.0117156	0.378855
Zfp273	-1.17233	0.0117161	0.378299
Gm25603	1.17211	0.0117274	0.378477
Galt	-1.17147	0.0117612	0.378655
Gabrb3	-1.17037	0.0118214	0.379562
Pdss1	-1.17014	0.0118331	0.380466
Neurod6	-1.16931	0.0118752	0.381368
Lincpint	1.16918	0.0118822	0.380814
Pcsk5	1.16818	0.0119381	0.381713
Atxn7	1.16803	0.011946	0.382609
Cbx6	-1.16793	0.0119507	0.382055
Nme5	-1.16783	0.0119573	0.381503
4632433K11Rik	1.16707	0.0120017	0.382395
Gm13166	-1.16624	0.0120441	0.383285
Kdm7a	1.16594	0.0120589	0.382734
Selm	-1.16579	0.0120681	0.382184
Snrnp40	1.16573	0.0120706	0.381636
Nemf	-1.16571	0.0120719	0.381089
Zfyve16	-1.1644	0.0121453	0.383405
Kctd13	-1.16405	0.0121672	0.383571
Inhba	1.16324	0.0122141	0.385164
Tpm1	-1.16287	0.012234	0.384615
Gm26880	1.16209	0.0122794	0.385491
Scamp4	-1.1618	0.0122957	0.384943
Arfgef2	-1.16099	0.0123423	0.386525
Cs	-1.1609	0.0123487	0.386686
Hcfc1	1.16072	0.0123578	0.386139
Pmvk	1.16069	0.0123597	0.385593
Prorsd1	1.16052	0.0123689	0.385049
Ier5	1.15999	0.0123977	0.385915
Tpgs1	-1.15883	0.0124601	0.386779
Tmem237	-1.15822	0.0124954	0.386938
Fnta	-1.15773	0.0125253	0.387097
Tinf2	1.15738	0.0125466	0.387955
Mir1966	-1.15652	0.0125948	0.388811
Dmxl1	1.15613	0.012619	0.388268
Gm7536	-1.1555	0.0126553	0.389121
Arid5b	1.1547	0.0127033	0.389972
Lrrn2	-1.15469	0.0127039	0.38943
Tsn	-1.15464	0.0127071	0.388889
Zfp825	-1.15447	0.0127179	0.389736
Gm13248	-1.15413	0.0127382	0.389197
Trim13	-1.15393	0.0127502	0.388658
Ttc7b	1.1528	0.0128176	0.389503
Caln1	1.15182	0.012874	0.391724
Rnf187	-1.15168	0.0128823	0.391185
Junb	1.15158	0.0128878	0.390646
Abhd12	1.15155	0.0128892	0.39011
Znf512b	-1.15132	0.0129044	0.390947
Lhfpl4	-1.15107	0.0129181	0.390411
Mir7078	1.15106	0.01292	0.389877
D3Ertd751e	-1.15062	0.0129462	0.389344
AI480526	-1.15056	0.0129494	0.388813
Caap1	-1.14996	0.0129854	0.389646
Prkcz	-1.14985	0.0129914	0.389796
Anp32a	-1.14962	0.0130055	0.389946
Tsc22d1	1.14931	0.0130247	0.390773
Stim2	-1.14715	0.0131542	0.392954
Dkk3	-1.146	0.0132212	0.395129
Nxf1	1.14575	0.0132372	0.394595
Eprs	1.14493	0.0132884	0.395412
Npas4	1.1447	0.0133017	0.396226
Galk2	-1.1442	0.0133326	0.395693
Wdhd1	1.14327	0.013391	0.397849
Cops4	-1.14255	0.0134349	0.398658
Sec24a	1.14213	0.0134603	0.399464
Gm26734	-1.14212	0.0134613	0.398929
Tomm40	1.14169	0.013487	0.398396
Gm26043	1.14135	0.0135074	0.397864
Lamtor2	-1.14105	0.0135269	0.398667
Zfc3h1	1.14059	0.0135589	0.398136
Myt1l	-1.13927	0.0136421	0.400266
Pam	1.13927	0.0136422	0.399734
Cnrip1	1.13871	0.0136759	0.400531
Tead2	1.13789	0.0137272	0.401325
Pcdh15	1.13778	0.0137344	0.400794
Cep164	-1.13773	0.0137396	0.400264
Gm17540	1.13692	0.0137925	0.402375
Mdn1	-1.13613	0.0138401	0.402503
Arhgap33	-1.13566	0.0138726	0.402632
Pdpr	-1.13526	0.0138978	0.403417
Bmp1	-1.13457	0.0139403	0.403543
Ube3c	-1.13445	0.0139477	0.40367
Arid4a	-1.13409	0.0139749	0.403141
Gprasp1	1.13288	0.0140549	0.405229
Gm24085	-1.13286	0.0140568	0.4047
Rbm34	1.13149	0.014144	0.408083
Grm3	-1.13091	0.0141792	0.408854
Tet2	1.13072	0.0141911	0.408322
Nt5c	-1.13054	0.0142027	0.407792
Elavl2	1.13026	0.0142209	0.407263
A730017C20Rik	-1.12973	0.0142574	0.408031
E130116L18Rik	1.12933	0.0142824	0.408797
Tmsb10	-1.12925	0.0142888	0.408269
2610203C20Rik	-1.12831	0.0143498	0.410323
Smarcd2	-1.12806	0.0143656	0.409794
Wbp11	-1.12699	0.0144335	0.410553
Fxyd2	-1.12587	0.0145091	0.412596
Ubxn6	-1.12549	0.0145334	0.412067
Pcdhb7	-1.1246	0.014595	0.414103
Myef2	-1.12433	0.0146151	0.413572
Mphosph8	1.12409	0.01463	0.414322
Dnaja2	1.12369	0.0146563	0.413793
Isg20l2	-1.12322	0.0146925	0.414541
Grcc10	-1.12309	0.0146998	0.414013
Grip1	1.12301	0.0147042	0.413486
Syngr3	1.12295	0.0147084	0.412961
Tmem25	1.12139	0.0148104	0.416244
Tbcel	-1.12138	0.0148111	0.415716
Dnajc16	-1.12095	0.0148413	0.415823
Lmo7	1.12081	0.0148505	0.415929
Gpr75	-1.12073	0.0148576	0.415404
Gm5141	-1.11992	0.0149124	0.416141
Mbtd1	-1.11981	0.0149186	0.416877
Spata5	-1.11882	0.0149888	0.41761
Mynn	-1.11784	0.015052	0.418342
Gm12591	-1.11775	0.0150591	0.417817
Nek1	1.11764	0.015067	0.41792
Mir8095	1.1172	0.0150962	0.418023
Phka2	-1.11656	0.0151373	0.41875
Gm25213	-1.11606	0.0151715	0.419476
Ccdc58	-1.11591	0.0151826	0.418953
Sirt6	-1.11584	0.015187	0.418431
Gm17235	1.11533	0.015222	0.419154
E130317F20Rik	-1.11521	0.0152302	0.418634
Zfp87	1.11489	0.0152555	0.418114
Fam63a	-1.11437	0.0152931	0.418835
Gm10042	1.11365	0.0153473	0.419554
St13	1.11365	0.0153473	0.419036
Rheb	1.11353	0.015355	0.418519
Slmap	-1.11338	0.0153666	0.419236
B3gat1	-1.11304	0.0153906	0.418719
Gm25303	1.11291	0.0154007	0.418819
Zfp120	-1.11276	0.0154129	0.418919
Prpf38a	1.11214	0.0154549	0.419632
Ndufv1	-1.11099	0.0155352	0.421569
Apc	-1.1106	0.0155652	0.422277
Gtdc1	-1.11058	0.015567	0.42176
Degs1	-1.10901	0.0156709	0.423687
Rps15	-1.1077	0.0157705	0.42561
Snord64	-1.10745	0.0157883	0.426309
Psenen	-1.10727	0.0158	0.425791
Slc7a6os	1.10724	0.015802	0.425273
Prkaca	-1.10657	0.0158461	0.425971
Gm15965	1.10619	0.0158746	0.426667
Akr1a1	-1.10579	0.0159055	0.42615
Gm6710	-1.10573	0.0159102	0.426239
Pmepa1	1.10456	0.0159935	0.42814
Nr1d1	-1.10451	0.0159972	0.428227
Stag1	-1.10391	0.0160387	0.428916
Gm23726	-1.10372	0.0160527	0.4284
Supt5	-1.10361	0.01606	0.427885
Mapk11	1.10348	0.016071	0.427371
Enah	1.10335	0.0160794	0.426859
2700029M09Rik	-1.10319	0.0160919	0.427545
Tenm2	1.10266	0.0161322	0.42823
Rdh16	-1.1025	0.0161431	0.427718
Trim44	-1.10205	0.0161767	0.428401
Klhl24	-1.10155	0.0162108	0.42789
Eif3f	-1.10136	0.0162241	0.427976
Rer1	-1.101	0.0162505	0.428062
Gm1976	-1.10046	0.0162895	0.428741
Mir491	-1.1001	0.0163188	0.429419
Gm10116	1.09961	0.0163574	0.430095
Col25a1	1.09941	0.0163712	0.429586
Med24	-1.09932	0.0163773	0.429078
AI837181	-1.09923	0.016384	0.428571
C77370	-1.09799	0.0164739	0.430425
Zeb2	-1.09773	0.0164926	0.431095
Sumo3	-1.09769	0.0164951	0.430588
4930422M22Rik	-1.09759	0.0165028	0.430082
Gm21847	-1.09634	0.0165911	0.431925
Lztfl1	-1.0962	0.0166026	0.431419
Ndufa3	-1.09596	0.0166194	0.431499
H3f3b	1.09586	0.0166265	0.431579
Mrps33	-1.09573	0.0166368	0.431075
Gm22029	1.09489	0.0167006	0.431739
Gm22102	1.09489	0.0167006	0.431235
Gm22112	1.09489	0.0167006	0.430733
Gm22346	1.09489	0.0167006	0.430233
Gm22419	1.09489	0.0167006	0.429733
Gm22991	1.09489	0.0167006	0.429234
Gm23177	1.09489	0.0167006	0.428737
Gm23304	1.09489	0.0167006	0.428241
Gm23606	1.09489	0.0167006	0.427746
Gm23844	1.09489	0.0167006	0.427252
Gm24193	1.09489	0.0167006	0.426759
Gm24427	1.09489	0.0167006	0.426267
Gm24484	1.09489	0.0167006	0.425777
Gm24567	1.09489	0.0167006	0.425287
Gm24617	1.09489	0.0167006	0.424799
Gm24744	1.09489	0.0167006	0.424312
Gm24802	1.09489	0.0167006	0.423826
Gm25208	1.09489	0.0167006	0.423341
Gm25228	1.09489	0.0167006	0.422857
Gm25347	1.09489	0.0167006	0.422374
Gm25754	1.09489	0.0167006	0.421893
Gm25774	1.09489	0.0167006	0.421412
Gm25778	1.09489	0.0167006	0.420933
Gm26137	1.09489	0.0167006	0.420455
Gm26190	1.09489	0.0167006	0.419977
Gm26248	1.09489	0.0167006	0.419501
Gm26298	1.09489	0.0167006	0.419026
Ube2e1	-1.09486	0.0167032	0.418552
Spen	1.09473	0.0167147	0.418079
Kcnj6	1.09429	0.0167494	0.418736
Cluap1	-1.09383	0.0167838	0.419391
Ss18l1	1.0937	0.0167937	0.418919
Atp5k	-1.09235	0.0168991	0.42126
Fibcd1	-1.09234	0.0169007	0.420787
Cdyl2	-1.09204	0.0169224	0.420875
Asl	1.092	0.0169249	0.420404
Gm21961	1.09165	0.0169517	0.421053
Hnrnph1	1.09123	0.0169842	0.421141
Ndufc2	-1.09105	0.0169976	0.421229
Rab26os	1.09075	0.0170198	0.420759
Reep2	1.08965	0.0171031	0.42252
Tdrd3	-1.08964	0.0171038	0.422049
Fam98b	-1.08961	0.0171052	0.42158
Atg16l2	-1.08939	0.0171221	0.421111
Dopey2	-1.08874	0.0171758	0.421754
Pstk	-1.08856	0.0171921	0.422395
Pcmt1	-1.08849	0.0171968	0.421927
Fam161b	1.08698	0.0173181	0.424779
Gm25190	1.08606	0.01739	0.426519
Mtus2	-1.08569	0.0174199	0.426049
Gstm6	-1.08553	0.0174322	0.425579
Rps27	1.08551	0.0174345	0.42511
Atp5j2	-1.08547	0.0174372	0.424642
Celf6	1.08534	0.0174481	0.424176
Mgea5	-1.08514	0.0174626	0.424808
Grhpr	-1.08494	0.01748	0.424342
Abhd2	1.08453	0.0175135	0.424973
Naa38	-1.08383	0.0175678	0.426149
Vcp	-1.08272	0.0176553	0.427322
Gm13868	1.08263	0.0176637	0.426856
3010026O09Rik	-1.08226	0.0176917	0.427481
Lypd1	-1.08208	0.0177046	0.427015
Cpne4	1.08166	0.0177373	0.427639
Gde1	1.08143	0.0177588	0.427174
Cers5	-1.08114	0.0177842	0.427253
Cracr2b	1.08081	0.0178112	0.427332
Mtap	1.08055	0.0178316	0.427952
Rap1b	1.08053	0.017833	0.427489
Bbs12	-1.08038	0.0178461	0.427568
Gm2004	-1.08033	0.01785	0.427106
Gm16755	1.08022	0.0178603	0.427184
Ftx	-1.08014	0.0178668	0.426724
Med6	-1.07961	0.0179092	0.427341
Nsun4	-1.07926	0.0179385	0.427957
A230050P20Rik	-1.07919	0.0179434	0.427497
Fbxl2	1.07906	0.0179526	0.427039
Alas2	-1.07891	0.0179643	0.426581
Rhbdd2	-1.07862	0.017987	0.427195
Top2b	-1.07823	0.0180195	0.427273
Pih1d1	-1.07704	0.018117	0.428953
Pik3c2b	-1.07698	0.0181217	0.429029
Kctd16	-1.07691	0.0181283	0.428571
BC029722	-1.07611	0.0181982	0.429712
Gm14393	-1.07503	0.0182835	0.430851
Zfp169	1.07483	0.0182999	0.431456
Ddx27	1.07355	0.0184061	0.432059
Gm14681	1.07221	0.0185174	0.435843
Gm23391	1.07212	0.018525	0.435381
Gadd45a	-1.07209	0.0185278	0.434921
Pigo	-1.07204	0.0185311	0.434461
Cep83os	-1.0715	0.0185778	0.435058
Gm26871	-1.07017	0.0186928	0.436709
Pik3r1	-1.06983	0.0187201	0.437302
Gm24269	1.06969	0.0187332	0.436842
Txndc11	1.06894	0.0188011	0.438486
Kcnj9	-1.06859	0.0188323	0.439076
Gm23413	-1.06833	0.0188549	0.438615
Mpnd	1.06798	0.0188831	0.439203
Rps6ka2	1.06753	0.0189218	0.439791
1810030O07Rik	1.06737	0.0189356	0.439331
Rmdn1	-1.06712	0.0189561	0.438871
Aldh1l2	1.06691	0.018972	0.438413
Rps27a-ps2	-1.0669	0.0189727	0.437956
Clock	-1.06688	0.0189753	0.438542
Pnrc2	-1.06665	0.0189943	0.438085
Epha10	1.06634	0.0190193	0.43815
Odf2	-1.06568	0.019075	0.439252
Sil1	-1.06528	0.0191112	0.439834
Gm14418	-1.06519	0.0191194	0.439378
Pts	1.0648	0.0191493	0.439441
Daxx	-1.06451	0.0191729	0.439504
Akt2	-1.06387	0.0192276	0.440083
Lmbrd2	-1.06375	0.0192385	0.439628
Llph-ps2	1.06315	0.0192868	0.440206
Acss1	1.06288	0.0193099	0.440783
Ptcd3	-1.0622	0.0193692	0.441872
Gm14325	-1.06177	0.0194055	0.441932
Prdx3	1.0617	0.0194106	0.441992
Galnt3	1.06158	0.0194213	0.442051
Asb8	-1.06125	0.0194499	0.441598
Gm26652	-1.06	0.0195545	0.444217
Trpm7	-1.05983	0.019569	0.443763
Mbnl1	-1.05886	0.0196596	0.445352
Spink8	-1.05876	0.0196668	0.444898
Adck4	1.0587	0.0196721	0.444444
Kiz	-1.05861	0.0196802	0.443992
F730035M05Rik	1.05855	0.0196856	0.44354
2300009A05Rik	1.05845	0.0196945	0.443598
Fuca1	-1.0582	0.0197164	0.443655
Brpf1	-1.05742	0.0197844	0.444219
Gm11906	-1.05717	0.0198051	0.444276
Sik1	1.05714	0.0198076	0.444332
Dpy19l4	-1.05679	0.0198357	0.444894
Htr2c	-1.05633	0.0198741	0.444444
Gm21748	-1.05622	0.0198831	0.443996
Gm21860	-1.05622	0.0198831	0.443548
Ntng1	1.05499	0.0199863	0.446123
Dnm3	1.05497	0.0199892	0.445674
Kcnq3	-1.0549	0.019995	0.445226
Cldn10	-1.05487	0.0199972	0.444779
Gm24264	1.05452	0.0200268	0.444333
Tnpo3	-1.05405	0.0200661	0.44489
Snrnp70	-1.05378	0.0200934	0.444444
Sel1l	-1.05354	0.0201149	0.445
Bach2	1.0532	0.020145	0.445055
Arhgef2	-1.05307	0.0201561	0.44511
Gm14444	-1.05305	0.0201583	0.444666
Lsm4	-1.0528	0.0201801	0.445219
Kif21b	-1.05266	0.0201924	0.444776
Slc11a1	1.05218	0.0202369	0.445328
Tor2a	1.05158	0.0202884	0.445879
Dnajc1	1.05157	0.0202892	0.445437
St6gal2	-1.0512	0.0203233	0.444995
Lingo2	1.05077	0.0203616	0.44604
Gm11380	-1.04989	0.0204439	0.448071
Peak1	1.04916	0.0205103	0.448617
Trmt5	-1.0489	0.0205341	0.449161
Mthfsd	-1.04871	0.0205518	0.448718
3110035E14Rik	1.04845	0.0205764	0.448276
Myo18a	-1.04823	0.0205959	0.448819
Gm15726	-1.04768	0.0206495	0.449361
Snord65	1.04745	0.0206694	0.448919
Zfp442	-1.04728	0.020686	0.44897
Kcnmb4	1.04724	0.0206903	0.448529
Armcx5	1.04706	0.0207074	0.44809
Xkr4	-1.04682	0.0207286	0.448141
Mlec	1.04647	0.0207627	0.44868
Ric1	-1.04629	0.0207796	0.448242
Arih1	1.04625	0.0207826	0.447805
Gmip	1.0462	0.020787	0.448343
Tubgcp2	-1.04515	0.0208874	0.449854
Gm26051	1.04453	0.0209452	0.450389
Ing2	-1.0445	0.0209486	0.449951
Pcna	-1.04426	0.0209707	0.449515
Mtif3	-1.04362	0.0210338	0.451018
A330023F24Rik	1.04359	0.0210365	0.450581
Socs2	1.04341	0.0210556	0.450145
Syndig1	-1.04327	0.0210681	0.450677
Runx1t1	-1.0432	0.0210754	0.450242
Gm22800	-1.04315	0.02108	0.449807
Fam45a	1.04314	0.021082	0.449373
1700064H15Rik	1.04286	0.0211108	0.449904
Fbxl20	-1.04103	0.021304	0.453321
Sec11c	-1.04005	0.0213923	0.454808
Exoc4	-1.03985	0.0214113	0.454371
Dzip3	-1.03979	0.0214171	0.453935
Rusc1	1.03948	0.021445	0.455417
Phrf1	-1.03927	0.0214642	0.454981
Mif	1.03844	0.0215475	0.456459
Gm26543	1.03839	0.0215535	0.456023
Bex2	-1.03837	0.0215549	0.455587
Gm16580	1.03816	0.0215758	0.455153
Synj2bp	1.03796	0.0215921	0.455672
Lhfp	-1.03774	0.0216143	0.455238
Gm15489	1.03768	0.0216199	0.454805
Safb2	-1.03734	0.0216542	0.455323
Rpl36a	-1.03702	0.0216859	0.455366
Kdelc1	1.03684	0.0217051	0.455408
Zfp598	1.03656	0.0217316	0.455924
Atp8a2	1.0358	0.0218041	0.456913
Gm10181	1.03543	0.0218391	0.456954
Setdb2	-1.03539	0.0218436	0.456522
Errfi1	1.03502	0.0218831	0.457035
Ndufaf2	-1.03441	0.0219429	0.458019
Pcdh19	-1.03438	0.0219448	0.458058
Gm13268	-1.03438	0.0219448	0.457627
Got1	1.03427	0.0219569	0.457197
Jam3	-1.03389	0.0219918	0.457237
Uhrf2	1.03364	0.0220157	0.457277
Gm7461	-1.03359	0.0220219	0.456848
Dld	1.03334	0.0220475	0.457357
Tmem222	-1.03287	0.0220902	0.457865
Hbp1	-1.03284	0.0220927	0.457437
Fam162a	-1.03226	0.0221489	0.458879
Gm12094	-1.0318	0.0221961	0.45845
Rpl26	-1.03168	0.0222084	0.458955
Rangrf	1.03142	0.0222367	0.458527
Grin3a	1.03137	0.0222415	0.458101
Fam195b	-1.03032	0.022342	0.460465
Dnajb5	1.03024	0.0223489	0.460037
Map3k3	-1.03007	0.0223699	0.45961
Gm8430	-1.03002	0.0223738	0.459647
Crym	-1.02944	0.02243	0.459685
Stac2	1.02919	0.0224572	0.460185
Egr2	1.02893	0.0224824	0.459759
Ivns1abp	1.02675	0.0227062	0.46488
Tmem80	1.02641	0.022738	0.465374
Gfra1	1.02571	0.0228106	0.465867
Gm25749	-1.02549	0.0228311	0.465438
Inha	1.02529	0.0228537	0.46593
Pfn1	-1.02459	0.0229236	0.467341
Urgcp	-1.02452	0.0229289	0.466912
Atp5g2	-1.0243	0.0229544	0.467401
Gm15662	-1.02382	0.0230065	0.46789
Terf1	-1.02329	0.0230581	0.468378
Pcdhgb1	-1.02306	0.0230865	0.467949
Gm25556	-1.02249	0.0231493	0.468435
C1galt1c1	-1.02215	0.0231846	0.468921
Tfdp2	-1.02188	0.0232136	0.469406
Acsl4	1.02162	0.0232405	0.468978
Ankrd17	1.02119	0.0232847	0.469462
Sirpa	-1.02054	0.0233516	0.470856
Apba3	1.02042	0.0233627	0.470428
Ovca2	1.02017	0.0233897	0.47
Gm5776	-1.02008	0.0233986	0.469573
Pex5	1.01945	0.0234601	0.470962
Ehd3	-1.01936	0.0234694	0.470535
Thoc5	-1.019	0.0235046	0.471014
Gm11464	1.01897	0.023507	0.470588
Gnl3l	1.01893	0.0235117	0.470163
Gm23063	1.01882	0.0235219	0.47019
Dapk1	-1.01878	0.0235263	0.470217
Aarsd1	-1.01875	0.0235311	0.469793
Nckap1	1.01844	0.0235613	0.46982
Nsg2	-1.01839	0.0235659	0.469847
Cc2d2a	-1.01781	0.0236286	0.470324
Gm5778	1.01776	0.0236341	0.469901
Gm24895	-1.01751	0.023661	0.470377
Gm26195	1.01681	0.023736	0.471749
BC003331	-1.01669	0.0237502	0.471774
P4ha2	1.01659	0.0237608	0.471799
Ebna1bp2	1.01639	0.0237816	0.471377
Zfp955b	-1.01604	0.0238211	0.47185
Fam175a	-1.0155	0.0238808	0.472321
Znhit6	-1.01529	0.0239033	0.472346
Commd4	-1.01502	0.0239327	0.472371
Fam227a	-1.01437	0.0240035	0.473731
Gm24853	1.01432	0.0240104	0.47331
Ssr3	-1.01402	0.024041	0.473778
Dmap1	-1.01367	0.024078	0.474245
Sorbs2os	1.01344	0.0241031	0.473824
Nmnat2	1.01343	0.0241041	0.473404
Rfx3	-1.01319	0.0241287	0.473871
Gm26460	1.01314	0.024133	0.473451
D930015E06Rik	-1.01299	0.0241497	0.473033
Cyp4x1	1.01299	0.0241497	0.472615
Ephb3	-1.01221	0.0242367	0.473963
Minos1	1.01211	0.0242483	0.473545
Sms	1.01202	0.0242564	0.473128
Clybl	-1.01178	0.0242833	0.472711
Mterf1a	-1.01127	0.0243439	0.474055
Katnal2	1.01076	0.0244014	0.474517
Klhl11	-1.01071	0.0244069	0.4741
Cys1	-1.01048	0.024431	0.474123
Fras1	1.01002	0.0244829	0.475022
Mrps17	1.00968	0.0245199	0.475044
Zfp207	-1.0089	0.0246046	0.476815
Cul9	1.00877	0.0246179	0.476399
Rsph3b	-1.00869	0.0246266	0.475983
Nrgn	-1.00869	0.0246268	0.475567
Gm13525	1.00852	0.0246449	0.476024
Elmsan1	-1.00839	0.0246618	0.47561
Ccdc50	-1.00827	0.0246763	0.475196
Tcta	1.00787	0.0247251	0.476522
Susd1	1.00724	0.0247951	0.476977
Pkp2	-1.00677	0.0248436	0.477431
Gal3st3	-1.0067	0.0248503	0.477016
Arf4	-1.00623	0.0249048	0.477903
Hscb	-1.00623	0.0249079	0.477489
Gm6712	-1.00619	0.0249109	0.477509
Hif1an	1.00616	0.024913	0.477096
Vsnl1	-1.00499	0.0250482	0.478843
Ghdc	1.0049	0.0250597	0.478861
Rnf126	1.00421	0.0251338	0.47931
Unc79	-1.00418	0.0251369	0.478898
Gm14004	-1.00414	0.0251411	0.479346
Ctso	-1.00414	0.0251416	0.478934
Atg4c	-1.00412	0.0251429	0.478522
Gigyf2	1.00408	0.0251473	0.478112
Tmem108	1.00314	0.0252529	0.479417
Abcb7	-1.00293	0.0252771	0.479434
Hk1	-1.00277	0.0252953	0.479452
Agk	-1.00199	0.0253851	0.480753
Snx19	-1.00191	0.0253937	0.480342
Xpot	-1.00176	0.0254113	0.480786
Mmadhc	-1.00135	0.0254608	0.481229
Hist1h2ap	-1.00114	0.0254848	0.481245
Iqce	-0.999819	0.0256352	0.483816
Mrpl32	0.999714	0.0256487	0.483404
Gm10233	-0.999364	0.0256881	0.483844
Dnajc10	-0.999239	0.0257027	0.483432
Zfp235	-0.999059	0.0257239	0.483871
Dzank1	-0.999013	0.0257297	0.483461
2210408F21Rik	0.998749	0.0257605	0.483898
Srebf1	-0.998059	0.0258413	0.484335
Map2k2	0.99773	0.0258825	0.484772
Adam4	-0.997455	0.0259158	0.485207
Rala	-0.996695	0.0260065	0.486486
Gm25574	0.996479	0.0260319	0.486076
Ppt1	0.99642	0.0260391	0.485666
Gabra4	-0.996062	0.0260808	0.486099
Ap1m1	-0.995958	0.0260925	0.48569
Golgb1	-0.995873	0.0261035	0.485282
Gm15409	0.995786	0.0261125	0.484874
Sdf2	-0.994972	0.0262155	0.486986
Slco3a1	0.994833	0.0262321	0.486577
Nucks1	-0.9948	0.0262366	0.486169
Mt3	-0.99435	0.0262844	0.4866
Nlgn3	-0.994286	0.0262916	0.486192
Egln2	0.994283	0.0262918	0.485786
Mrpl41	-0.994006	0.0263237	0.486216
Sike1	-0.993861	0.0263401	0.48581
Mta3	0.993848	0.0263423	0.486239
Tmem194	-0.993694	0.0263589	0.485833
Kdm6a	-0.993555	0.0263741	0.485429
Mettl9	0.993436	0.0263885	0.485025
Scarb2	-0.9932	0.0264181	0.485453
Zmynd8	0.991522	0.0266136	0.489203
St8sia3	-0.991491	0.0266176	0.488797
Gm26116	0.991411	0.026627	0.488391
Gm22355	0.991294	0.0266409	0.488401
Ccdc30	-0.990468	0.0267407	0.490066
Sorbs1	0.990329	0.0267564	0.489661
Psen2	0.989794	0.0268189	0.490083
Gm22692	0.989707	0.0268285	0.489678
Trub2	0.989457	0.0268582	0.490099
Ttbk2	0.989419	0.0268631	0.489695
Gm9750	-0.988786	0.026942	0.490115
B230307C23Rik	-0.988468	0.0269815	0.490535
Alkbh7	-0.988407	0.0269939	0.490954
Lrpprc	0.98786	0.0270559	0.492194
Jtb	0.986706	0.0271946	0.494253
Gm14391	-0.986574	0.0272103	0.493847
Gm26870	-0.986489	0.0272189	0.493443
Necap2	0.986305	0.0272405	0.493857
Zfp438	-0.985964	0.0272838	0.493453
Rpl3	-0.985666	0.0273247	0.493868
Arl5b	0.985498	0.0273476	0.494281
4933439C10Rik	0.985452	0.0273526	0.493878
Ephb1	0.985344	0.0273657	0.493883
Nsun2	0.985144	0.0273888	0.493888
Dpm2	-0.98486	0.0274221	0.4943
Ube4b	-0.984846	0.0274236	0.493897
Htra1	-0.984486	0.0274641	0.494309
Dhdds	-0.984199	0.0274983	0.493907
Ralgapa1	0.984033	0.0275193	0.494318
Bbs7	-0.983658	0.0275618	0.494323
Gm10203	0.983493	0.0275823	0.494327
Arl14ep	-0.983223	0.0276147	0.494737
Kdm5a	-0.982961	0.0276442	0.494337
Gm5641	0.982951	0.0276453	0.493937
Klhl13	-0.98286	0.0276566	0.494346
Cby1	-0.982419	0.0277123	0.495157
Rprd2	-0.98223	0.0277333	0.495161
Echs1	-0.981272	0.0278576	0.49718
Utp15	-0.981005	0.0278894	0.496779
Lsm12	-0.980409	0.0279602	0.497989

## Sheet: VIP_1hrFOSn_HCFOSn
genesymbol	test_statistic	p-value	padj		Test conditions:
Dock3	0.948911	2.795e-05	0		cell type	VIP
Tiam1	-0.915536	4.54068e-05	0.5		condition	1hr NE, HC
Gm22714	0.891404	6.2816e-05	0.333333		FOS	FOS-
Exosc7	-0.889349	6.45807e-05	0.25		comparison	1hr NE vs. HC
Rbm4	0.856819	0.000101402	0.4
Gm25749	-0.845525	0.000118096	0.333333

## Sheet: VIP_1hrFOSp_HCFOSn
genesymbol	test_statistic	p-value	padj		Test conditions:
Gm25603	4.13445	3.35617e-06	0		cell type	VIP
Efhd2	3.44921	4.25728e-05	0.5		condition	1hr NE, HC
Hdac9	3.33296	6.65717e-05	0.333333		FOS	FOS+ (NE), FOS- (HC)
Parp11	-3.30378	7.45713e-05	0.25		comparison	1hr NE vs. HC
Mfn1	-3.26775	8.53754e-05	0.4
Ctdspl	-3.21974	0.000101742	0.333333
Gm22714	-3.21659	0.000102892	0.285714
Ogfrl1	-3.17255	0.000122201	0.25
Baiap2	3.12818	0.000143993	0.333333
Tfrc	-3.12418	0.0001462	0.3
Mettl17	-3.11076	0.000153694	0.272727
Mrpl24	-3.11026	0.000154016	0.25
Slc1a1	-3.07559	0.000173923	0.230769
Gm15425	2.96652	0.000259528	0.357143
Bcas2	2.8793	0.000361271	0.466667
Idh3b	2.8435	0.000411843	0.5
Chd6	-2.81796	0.000454554	0.5

[truncated: 6 more sheets: DG_4hrFOSn_HCFOSn, DG_5hrFOSn_HCFOSn, DG_NewlyActive_HC, DG_Reactive_HC, DG_NotReactive_HC, DG_React_NotReact]
