# Supplementary material for: A novel environment-evoked transcriptional signature predicts reactivity in single dentate granule neurons
Source: Nat Commun. 2018 Aug 6;9:3084. doi: 10.1038/s41467-018-05418-8 (PMC6079101; doi:10.1038/s41467-018-05418-8)
Supplement: Supplementary file 7 — Supplementary Data 4 [file 41467_2018_5418_MOESM7_ESM.xlsx]

## Sheet: longterm_groups
gene	group	group number
1110038B12Rik	1hr	1
1810030O07Rik	1hr	1
2010111I01Rik	1hr	1
5031439G07Rik	1hr	1
Abca5	1hr	1
Abhd2	1hr	1
Actg1	1hr	1
Actn4	1hr	1
Adora1	1hr	1
Ago3	1hr	1
Ankrd17	1hr	1
Arf4	1hr	1
Arhgef3	1hr	1
Arhgef7	1hr	1
Arl5b	1hr	1
Atf4	1hr	1
Atp6v0d1	1hr	1
Atxn7	1hr	1
Azin1	1hr	1
B830012L14Rik	1hr	1
Brd2	1hr	1
Btbd3	1hr	1
Calu	1hr	1
Cap1	1hr	1
Casc4	1hr	1
Ccl27a	1hr	1
Cct2	1hr	1
Cdkn1a	1hr	1
Chga	1hr	1
Ciapin1	1hr	1
Crem	1hr	1
Cry2	1hr	1
Csnk1a1	1hr	1
Csrnp1	1hr	1
Cwc25	1hr	1
Cystm1	1hr	1
Cyth3	1hr	1
Dcun1d4	1hr	1
Ddhd1	1hr	1
Dleu2	1hr	1
Dnajb1	1hr	1
Dnajb9	1hr	1
Dpysl5	1hr	1
Dstn	1hr	1
Dusp6	1hr	1
Dyrk1a	1hr	1
Ece1	1hr	1
Egr1	1hr	1
Egr2	1hr	1
Egr3	1hr	1
Egr4	1hr	1
Eif5	1hr	1
Eml4	1hr	1
Eprs	1hr	1
Errfi1	1hr	1
Etv3	1hr	1
Ext1	1hr	1
Fam107b	1hr	1
Fbxo33	1hr	1
Flcn	1hr	1
Flna	1hr	1
Fos	1hr	1
Fosb	1hr	1
Frmd6	1hr	1
Gabbr1	1hr	1
Gad1	1hr	1
Gltscr2	1hr	1
Gm10558	1hr	1
Gm11531	1hr	1
Gm11655	1hr	1
Gm12276	1hr	1
Gm13349	1hr	1
Gm13389	1hr	1
Gm13889	1hr	1
Gm15421	1hr	1
Gm15425	1hr	1
Gm15661	1hr	1
Gm16111	1hr	1
Gm17212	1hr	1
Gm17214	1hr	1
Gm22859	1hr	1
Gm23347	1hr	1
Gm23474	1hr	1
Gm24989	1hr	1
Gm26906	1hr	1
Gm9017	1hr	1
Gm9806	1hr	1
Gpr19	1hr	1
Gprasp1	1hr	1
Grk6	1hr	1
Hbb-bs	1hr	1
Hmga1	1hr	1
Hmgcr	1hr	1
Hnrnpll	1hr	1
Hsf2	1hr	1
Hsp90b1	1hr	1
Hspa14	1hr	1
Hspa4	1hr	1
Hspa8	1hr	1
Ier5	1hr	1
Ina	1hr	1
Ipo5	1hr	1
Iqsec3	1hr	1
Ivns1abp	1hr	1
Jmjd1c	1hr	1
Jund	1hr	1
Kcnf1	1hr	1
Kcnj6	1hr	1
Kctd12	1hr	1
Kdm6b	1hr	1
Kdm7a	1hr	1
Kif1a	1hr	1
Kitl	1hr	1
Klf10	1hr	1
Lincpint	1hr	1
Lonp2	1hr	1
Mapre1	1hr	1
Mast4	1hr	1
Mat2a	1hr	1
Mbd2	1hr	1
Mbnl1	1hr	1
Mbnl2	1hr	1
Mcl1	1hr	1
Med13	1hr	1
Med14	1hr	1
Med7	1hr	1
Mest	1hr	1
Mfsd2a	1hr	1
Mgrn1	1hr	1
Mia3	1hr	1
Micu1	1hr	1
Midn	1hr	1
Mir132	1hr	1
Mir1982	1hr	1
Mir410	1hr	1
Mkl1	1hr	1
Mknk2	1hr	1
Mn1	1hr	1
Myc	1hr	1
Myh9	1hr	1
Nab2	1hr	1
Ndel1	1hr	1
Nolc1	1hr	1
Npas4	1hr	1
Nr4a2	1hr	1
Nr4a3	1hr	1
Nrd1	1hr	1
Nrip3	1hr	1
Oat	1hr	1
Oaz1	1hr	1
Osbpl6	1hr	1
Otud5	1hr	1
Otud7a	1hr	1
Ovca2	1hr	1
Pcsk1	1hr	1
Pde4a	1hr	1
Pde7b	1hr	1
Per1	1hr	1
Pex12	1hr	1
Pgam1	1hr	1
Phf21b	1hr	1
Phxr4	1hr	1
Pja1	1hr	1
Plagl1	1hr	1
Pmepa1	1hr	1
Ppp1r15b	1hr	1
Prickle2	1hr	1
Prkab2	1hr	1
Psme4	1hr	1
Pttg1ip	1hr	1
Pvr	1hr	1
Qk	1hr	1
Rab6b	1hr	1
Ralgapa1	1hr	1
Ranbp2	1hr	1
Rap1b	1hr	1
Rapgef6	1hr	1
Rasl11a	1hr	1
Rbm12b1	1hr	1
Rbm15	1hr	1
Rgs7bp	1hr	1
Rian	1hr	1
Rnf128	1hr	1
Rpl17-ps8	1hr	1
Rpl21	1hr	1
Rpl22l1	1hr	1
Rpl41	1hr	1
Rprml	1hr	1
Rpsa	1hr	1
Rpsa-ps10	1hr	1
Rrp1b	1hr	1
Rwdd4a	1hr	1
Ryr1	1hr	1
Sat1	1hr	1
Sertad1	1hr	1
Sertad2	1hr	1
Sf3b1	1hr	1
Sfpq	1hr	1
Sik1	1hr	1
Sik3	1hr	1
Skil	1hr	1
Slc16a1	1hr	1
Slc26a10	1hr	1
Slc2a1	1hr	1
Slc2a3	1hr	1
Slc7a1	1hr	1
Smad7	1hr	1
Smarca5	1hr	1
Smg7	1hr	1
Smim14	1hr	1
Spsb1	1hr	1
Sptbn2	1hr	1
Sra1	1hr	1
Srrm4	1hr	1
Srsf5	1hr	1
Srsf6	1hr	1
Srsf7	1hr	1
Stk40	1hr	1
Stx4a	1hr	1
Stxbp5l	1hr	1
Suco	1hr	1
Sult4a1	1hr	1
Syngr3	1hr	1
Syt4	1hr	1
Tfg	1hr	1
Tgfb2	1hr	1
Tinf2	1hr	1
Tiparp	1hr	1
Top1	1hr	1
Tpp2	1hr	1
Tra2a	1hr	1
Tsc22d2	1hr	1
Tuba4a	1hr	1
Txlng	1hr	1
Uba1	1hr	1
Ubc	1hr	1
Ube2g1	1hr	1
Unc13d	1hr	1
Usp36	1hr	1
Vcl	1hr	1
Wasl	1hr	1
Ybx1	1hr	1
Ywhag	1hr	1
Zbtb1	1hr	1
Zbtb16	1hr	1
Zdbf2	1hr	1
Zfp51	1hr	1
Zfp655	1hr	1
Zfp871	1hr	1
Zfp948	1hr	1
Zswim6	1hr	1
Zwint	1hr	1
1700016P03Rik	1hr_4hr_and_5hr	5
Abr	1hr_4hr_and_5hr	5
Acap2	1hr_4hr_and_5hr	5
Ago2	1hr_4hr_and_5hr	5
Ap2b1	1hr_4hr_and_5hr	5
Arc	1hr_4hr_and_5hr	5
Asb11	1hr_4hr_and_5hr	5
Atf3	1hr_4hr_and_5hr	5
Bdnf	1hr_4hr_and_5hr	5
Blmh	1hr_4hr_and_5hr	5
Brinp1	1hr_4hr_and_5hr	5
Calr	1hr_4hr_and_5hr	5
Ccnt2	1hr_4hr_and_5hr	5
Chgb	1hr_4hr_and_5hr	5
Cltb	1hr_4hr_and_5hr	5
Dlgap4	1hr_4hr_and_5hr	5
Dnajb5	1hr_4hr_and_5hr	5
Dnajc1	1hr_4hr_and_5hr	5
Dot1l	1hr_4hr_and_5hr	5
Dtna	1hr_4hr_and_5hr	5
Eef2	1hr_4hr_and_5hr	5
Efhd2	1hr_4hr_and_5hr	5
Elmo1	1hr_4hr_and_5hr	5
Epha10	1hr_4hr_and_5hr	5
Epha7	1hr_4hr_and_5hr	5
Exosc2	1hr_4hr_and_5hr	5
Fam126b	1hr_4hr_and_5hr	5
Fbxw7	1hr_4hr_and_5hr	5
Fmnl1	1hr_4hr_and_5hr	5
Fscn1	1hr_4hr_and_5hr	5
Gadd45b	1hr_4hr_and_5hr	5
Galnt9	1hr_4hr_and_5hr	5
Gm2606	1hr_4hr_and_5hr	5
Gpr3	1hr_4hr_and_5hr	5
Gtpbp2	1hr_4hr_and_5hr	5
H2-T23	1hr_4hr_and_5hr	5
Hpcal4	1hr_4hr_and_5hr	5
Hsd17b12	1hr_4hr_and_5hr	5
Hsph1	1hr_4hr_and_5hr	5
Ifrd1	1hr_4hr_and_5hr	5
Inhba	1hr_4hr_and_5hr	5
Kcna4	1hr_4hr_and_5hr	5
Lingo1	1hr_4hr_and_5hr	5
Lmo7	1hr_4hr_and_5hr	5
Mapk4	1hr_4hr_and_5hr	5
Mir22hg	1hr_4hr_and_5hr	5
Mt2	1hr_4hr_and_5hr	5
Neat1	1hr_4hr_and_5hr	5
Nptx2	1hr_4hr_and_5hr	5
Npy	1hr_4hr_and_5hr	5
Nrn1	1hr_4hr_and_5hr	5
Nrp1	1hr_4hr_and_5hr	5
Nrp2	1hr_4hr_and_5hr	5
Ntrk2	1hr_4hr_and_5hr	5
P4ha1	1hr_4hr_and_5hr	5
Pak6	1hr_4hr_and_5hr	5
Pcdh8	1hr_4hr_and_5hr	5
Pcgf2	1hr_4hr_and_5hr	5
Pde4dip	1hr_4hr_and_5hr	5
Pdgfa	1hr_4hr_and_5hr	5
Per2	1hr_4hr_and_5hr	5
Pip5k1a	1hr_4hr_and_5hr	5
Plk2	1hr_4hr_and_5hr	5
Polr2l	1hr_4hr_and_5hr	5
Ppan	1hr_4hr_and_5hr	5
Ppp1r16b	1hr_4hr_and_5hr	5
Prorsd1	1hr_4hr_and_5hr	5
Prpf38b	1hr_4hr_and_5hr	5
Ptgs2	1hr_4hr_and_5hr	5
Ptprn	1hr_4hr_and_5hr	5
Pvrl3	1hr_4hr_and_5hr	5
R3hdm1	1hr_4hr_and_5hr	5
Rab11fip3	1hr_4hr_and_5hr	5
Rbbp7	1hr_4hr_and_5hr	5
Rfwd2	1hr_4hr_and_5hr	5
Rnft1	1hr_4hr_and_5hr	5
Rpa1	1hr_4hr_and_5hr	5
Rtn4rl1	1hr_4hr_and_5hr	5
Scg2	1hr_4hr_and_5hr	5
Sec24a	1hr_4hr_and_5hr	5
Sgk1	1hr_4hr_and_5hr	5
Shank1	1hr_4hr_and_5hr	5
Ski	1hr_4hr_and_5hr	5
Slc6a8	1hr_4hr_and_5hr	5
Smap2	1hr_4hr_and_5hr	5
Snf8	1hr_4hr_and_5hr	5
Sox11	1hr_4hr_and_5hr	5
Spred2	1hr_4hr_and_5hr	5
Spry2	1hr_4hr_and_5hr	5
Srxn1	1hr_4hr_and_5hr	5
Sstr2	1hr_4hr_and_5hr	5
Stmn4	1hr_4hr_and_5hr	5
Sult2b1	1hr_4hr_and_5hr	5
Synpo	1hr_4hr_and_5hr	5
Tanc1	1hr_4hr_and_5hr	5
Tapbpl	1hr_4hr_and_5hr	5
Tet3	1hr_4hr_and_5hr	5
Tfdp1	1hr_4hr_and_5hr	5
Tmem198	1hr_4hr_and_5hr	5
Tmem2	1hr_4hr_and_5hr	5
Tpt1	1hr_4hr_and_5hr	5
Tpt1-ps3	1hr_4hr_and_5hr	5
Trim9	1hr_4hr_and_5hr	5
Vgf	1hr_4hr_and_5hr	5
Wipf3	1hr_4hr_and_5hr	5
Yipf5	1hr_4hr_and_5hr	5
Zdhhc5	1hr_4hr_and_5hr	5
1700029F12Rik	1hr_and_4hr	6
2810403A07Rik	1hr_and_4hr	6
Acad10	1hr_and_4hr	6
Aloxe3	1hr_and_4hr	6
Ankrd33b	1hr_and_4hr	6
Arid5b	1hr_and_4hr	6
Arl4d	1hr_and_4hr	6
Armcx3	1hr_and_4hr	6
Arpc2	1hr_and_4hr	6
Arpp19	1hr_and_4hr	6
Atp6v1b2	1hr_and_4hr	6
Bag3	1hr_and_4hr	6
Baiap2	1hr_and_4hr	6
Btg2	1hr_and_4hr	6
Bzw1	1hr_and_4hr	6
Capzb	1hr_and_4hr	6
Cdk11b	1hr_and_4hr	6
Cenpa	1hr_and_4hr	6
Cfl1	1hr_and_4hr	6
Cinp	1hr_and_4hr	6
Clstn3	1hr_and_4hr	6
Cltc	1hr_and_4hr	6
Cul9	1hr_and_4hr	6
Cx3cl1	1hr_and_4hr	6
Cyfip2	1hr_and_4hr	6
Dclk1	1hr_and_4hr	6
Dok5	1hr_and_4hr	6
Dusp4	1hr_and_4hr	6
Eif4a-ps4	1hr_and_4hr	6
Eif4a1	1hr_and_4hr	6
Eif5a	1hr_and_4hr	6
Ensa	1hr_and_4hr	6
Erc1	1hr_and_4hr	6
Fgfr1	1hr_and_4hr	6
Gabrb1	1hr_and_4hr	6
Gadd45g	1hr_and_4hr	6
Gak	1hr_and_4hr	6
Glce	1hr_and_4hr	6
Gm22904	1hr_and_4hr	6
Gm27000	1hr_and_4hr	6
Gm3272	1hr_and_4hr	6
Gm4617	1hr_and_4hr	6
Gpr22	1hr_and_4hr	6
Gramd1b	1hr_and_4hr	6
Hax1	1hr_and_4hr	6
Hnrnpa2b1	1hr_and_4hr	6
Homer1	1hr_and_4hr	6
Hsp90aa1	1hr_and_4hr	6
Hspa5	1hr_and_4hr	6
Inpp5f	1hr_and_4hr	6
Ippk	1hr_and_4hr	6
Jun	1hr_and_4hr	6
Junb	1hr_and_4hr	6
Kcna1	1hr_and_4hr	6
Kcnj4	1hr_and_4hr	6
Kpna1	1hr_and_4hr	6
Kpnb1	1hr_and_4hr	6
Lrrc8a	1hr_and_4hr	6
Mapk10	1hr_and_4hr	6
Mgat4a	1hr_and_4hr	6
Mirg	1hr_and_4hr	6
Morf4l2	1hr_and_4hr	6
Mt1	1hr_and_4hr	6
Myl6	1hr_and_4hr	6
Ncs1	1hr_and_4hr	6
Nefl	1hr_and_4hr	6
Nefm	1hr_and_4hr	6
Nhp2l1	1hr_and_4hr	6
Nr4a1	1hr_and_4hr	6
Nup50	1hr_and_4hr	6
Osgin2	1hr_and_4hr	6
Pdia6	1hr_and_4hr	6
Pfn1	1hr_and_4hr	6
Pno1	1hr_and_4hr	6
Ppme1	1hr_and_4hr	6
Prdx5	1hr_and_4hr	6
Prosc	1hr_and_4hr	6
Psma3	1hr_and_4hr	6
Ptma	1hr_and_4hr	6
Ptp4a2	1hr_and_4hr	6
Ptpn12	1hr_and_4hr	6
Rab11a	1hr_and_4hr	6
Rasd1	1hr_and_4hr	6
Rasl11b	1hr_and_4hr	6
Rgs2	1hr_and_4hr	6
Rheb	1hr_and_4hr	6
Rnf19a	1hr_and_4hr	6
Samd4	1hr_and_4hr	6
Saraf	1hr_and_4hr	6
Schip1	1hr_and_4hr	6
Sec61a2	1hr_and_4hr	6
2017-09-07	1hr_and_4hr	6
Slc25a3	1hr_and_4hr	6
Slc6a17	1hr_and_4hr	6
Slc6a6	1hr_and_4hr	6
Smyd4	1hr_and_4hr	6
Snora31	1hr_and_4hr	6
Synj1	1hr_and_4hr	6
Tacc1	1hr_and_4hr	6
Tmem178	1hr_and_4hr	6
Trp53bp1	1hr_and_4hr	6
Tspan31	1hr_and_4hr	6
Txnl1	1hr_and_4hr	6
Wdr1	1hr_and_4hr	6
Zc3h15	1hr_and_4hr	6
B230319C09Rik	1hr_and_5hr	7
Baz1a	1hr_and_5hr	7
BC005537	1hr_and_5hr	7
Dmxl1	1hr_and_5hr	7
Fosl2	1hr_and_5hr	7
Gm14636	1hr_and_5hr	7
Gm17151	1hr_and_5hr	7
Gm3160	1hr_and_5hr	7
Gm8506	1hr_and_5hr	7
Herc2	1hr_and_5hr	7
Kcnj2	1hr_and_5hr	7
Map2	1hr_and_5hr	7
Pim1	1hr_and_5hr	7
Prdm10	1hr_and_5hr	7
Rangap1	1hr_and_5hr	7
Stat3	1hr_and_5hr	7
Trip12	1hr_and_5hr	7
2010300C02Rik	4hr	3
2610301B20Rik	4hr	3
A330009N23Rik	4hr	3
Abcf3	4hr	3
Acsl6	4hr	3
Adra1d	4hr	3
Aldoa	4hr	3
Apba2	4hr	3
Arfgap1	4hr	3
Arhgap44	4hr	3
Arhgef9	4hr	3
Asns	4hr	3
Atp11c	4hr	3
Atp5d	4hr	3
Bms1	4hr	3
Bod1	4hr	3
Bud31	4hr	3
Camkk1	4hr	3
Camta2	4hr	3
Car10	4hr	3
Cct5	4hr	3
Cct6a	4hr	3
Cdk5rap1	4hr	3
Ckb	4hr	3
Clta	4hr	3
Cnppd1	4hr	3
Coro1a	4hr	3
Coro2b	4hr	3
Cox14	4hr	3
Csde1	4hr	3
Csnk2a1	4hr	3
Dad1	4hr	3
Dcaf13	4hr	3
Ddx1	4hr	3
Ddx24	4hr	3
Dgkg	4hr	3
Dlst	4hr	3
Dnaja2	4hr	3
Ehd3	4hr	3
Eif2s1	4hr	3
Eif3d	4hr	3
Eif3g	4hr	3
Eif3l	4hr	3
Elmo2	4hr	3
Emc7	4hr	3
Eno2	4hr	3
Entpd7	4hr	3
Erh	4hr	3
Fam134a	4hr	3
Fam135b	4hr	3
Fam84a	4hr	3
Far1	4hr	3
Gbf1	4hr	3
Ggnbp2	4hr	3
Gipr	4hr	3
Glcci1	4hr	3
Gm10108	4hr	3
Gm10131	4hr	3
Gm13736	4hr	3
Gm14494	4hr	3
Gm15427	4hr	3
Gm16286	4hr	3
Gm21811	4hr	3
Gm21887	4hr	3
Gm23114	4hr	3
Gm23164	4hr	3
Gm25787	4hr	3
Gm27004	4hr	3
Gm27501	4hr	3
Gm5537	4hr	3
Gm6501	4hr	3
Gm8203	4hr	3
Gm9925	4hr	3
Gnb5	4hr	3
Gnl3	4hr	3
Gpbp1	4hr	3
Gpd1	4hr	3
Gps1	4hr	3
H2afz	4hr	3
Hars	4hr	3
Hdac3	4hr	3
Hnrnpa1	4hr	3
Hnrnpk	4hr	3
Hs3st1	4hr	3
Hsp90ab1	4hr	3
Hspa9	4hr	3
Ica1	4hr	3
Ice1	4hr	3
Insr	4hr	3
Ip6k2	4hr	3
Kcnd3	4hr	3
Kctd20	4hr	3
Klhl32	4hr	3
Klhl7	4hr	3
Lingo3	4hr	3
Lman2	4hr	3
Lrfn2	4hr	3
Lrp12	4hr	3
M6pr	4hr	3
Mak16	4hr	3
Map1a	4hr	3
2017-03-07	4hr	3
Mast2	4hr	3
Med10	4hr	3
Med8	4hr	3
Mef2c	4hr	3
Meg3	4hr	3
Mir1906-1	4hr	3
Mir1906-2	4hr	3
Mir29c	4hr	3
Mki67	4hr	3
Mob4	4hr	3
Mphosph8	4hr	3
Mrpl4	4hr	3
Mrpl44	4hr	3
Mrps12	4hr	3
Mrps26	4hr	3
Myo9a	4hr	3
Nop2	4hr	3
Nop56	4hr	3
Nptx1	4hr	3
Nt5dc3	4hr	3
Ogdh	4hr	3
P4hb	4hr	3
Pak1ip1	4hr	3
Pcdh20	4hr	3
Pcnx	4hr	3
Pdcd2l	4hr	3
Pfkp	4hr	3
Pgam1-ps2	4hr	3
Phyhip	4hr	3
Phyhipl	4hr	3
Pigf	4hr	3
Por	4hr	3
Ppp1cb	4hr	3
Prkar1b	4hr	3
Prpf3	4hr	3
Psmd2	4hr	3
Rab33a	4hr	3
Rab40b	4hr	3
Rai2	4hr	3
Rasa3	4hr	3
Rpl10	4hr	3
Rpl17	4hr	3
Rpl36al	4hr	3
Rpl4	4hr	3
Rpl7	4hr	3
Rplp0	4hr	3
Rpn1	4hr	3
Rps11	4hr	3
Rps13-ps2	4hr	3
Rps14	4hr	3
Rps18	4hr	3
Rrp36	4hr	3
Sar1a	4hr	3
Sbds	4hr	3
Scamp4	4hr	3
Sdf2l1	4hr	3
Sec13	4hr	3
Sergef	4hr	3
Serpina3n	4hr	3
Setd3	4hr	3
Sgta	4hr	3
Sin3b	4hr	3
Sipa1l3	4hr	3
Slc25a36	4hr	3
Slc25a44	4hr	3
Slc25a46	4hr	3
Slc35a4	4hr	3
Slc39a7	4hr	3
Slc3a2	4hr	3
Slc41a1	4hr	3
Smim7	4hr	3
Snap91	4hr	3
Snhg6	4hr	3
Sntg1	4hr	3
Snx1	4hr	3
Spns2	4hr	3
Src	4hr	3
Srebf2	4hr	3
Srp9	4hr	3
Ssr1	4hr	3
Ssr4	4hr	3
St13	4hr	3
St7	4hr	3
St8sia3	4hr	3
Stip1	4hr	3
Susd4	4hr	3
Syncrip	4hr	3
Tax1bp1	4hr	3
Tcf25	4hr	3
Timm13	4hr	3
Tlk1	4hr	3
Tmed10	4hr	3
Tmem150c	4hr	3
Tmem151b	4hr	3
Tmem38a	4hr	3
Tmod1	4hr	3
Tmx1	4hr	3
Tnpo3	4hr	3
Tollip	4hr	3
Tom1l2	4hr	3
Trhde	4hr	3
Trip10	4hr	3
Tspan3	4hr	3
Tubb4b	4hr	3
Tufm	4hr	3
U2af1	4hr	3
Ube2k	4hr	3
Uqcrfs1	4hr	3
Usp14	4hr	3
Usp40	4hr	3
Vdac1	4hr	3
Zbtb17	4hr	3
Zfc3h1	4hr	3
Zfp189	4hr	3
Zmat4	4hr	3
Zmynd8	4hr	3
1700064H15Rik	4hr_and_5hr	4
4921534H16Rik	4hr_and_5hr	4
Acan	4hr_and_5hr	4
Acsl4	4hr_and_5hr	4
Acvr1	4hr_and_5hr	4
Acvr1c	4hr_and_5hr	4
Agpat4	4hr_and_5hr	4
Akap13	4hr_and_5hr	4
Arhgap42	4hr_and_5hr	4
Arxes1	4hr_and_5hr	4
Bhlhe41	4hr_and_5hr	4
Blnk	4hr_and_5hr	4
Cacna1a	4hr_and_5hr	4
Car12	4hr_and_5hr	4
Cdh2	4hr_and_5hr	4
Cntn3	4hr_and_5hr	4
Cog2	4hr_and_5hr	4
Col4a1	4hr_and_5hr	4
Crtac1	4hr_and_5hr	4
Cul3	4hr_and_5hr	4
Dab1	4hr_and_5hr	4
Daglb	4hr_and_5hr	4
Dgat2l6	4hr_and_5hr	4
Dlg2	4hr_and_5hr	4
Dlgap2	4hr_and_5hr	4
Dlgap3	4hr_and_5hr	4
Dmtn	4hr_and_5hr	4
Dock3	4hr_and_5hr	4
Dock4	4hr_and_5hr	4
Dpp6	4hr_and_5hr	4
Ebp	4hr_and_5hr	4
Emc6	4hr_and_5hr	4
Emp2	4hr_and_5hr	4
Epha4	4hr_and_5hr	4
Fam19a1	4hr_and_5hr	4
Fam53b	4hr_and_5hr	4
Fstl4	4hr_and_5hr	4
Gabra4	4hr_and_5hr	4
Gabrb2	4hr_and_5hr	4
Galnt14	4hr_and_5hr	4
Gdpd5	4hr_and_5hr	4
Ggps1	4hr_and_5hr	4
Gm12953	4hr_and_5hr	4
Gm15662	4hr_and_5hr	4
Gm16054	4hr_and_5hr	4
Gm16199	4hr_and_5hr	4
Gm20386	4hr_and_5hr	4
Gm26652	4hr_and_5hr	4
Gprc5b	4hr_and_5hr	4
Grb2	4hr_and_5hr	4
Grm7	4hr_and_5hr	4
Gtf2b	4hr_and_5hr	4
Gtf3c1	4hr_and_5hr	4
Ildr2	4hr_and_5hr	4
Kcnc4	4hr_and_5hr	4
Kcnip3	4hr_and_5hr	4
Kcnk1	4hr_and_5hr	4
Knop1	4hr_and_5hr	4
Large	4hr_and_5hr	4
Lrrc4c	4hr_and_5hr	4
Lrtm2	4hr_and_5hr	4
Lta4h	4hr_and_5hr	4
Magi2	4hr_and_5hr	4
Med15	4hr_and_5hr	4
Megf11	4hr_and_5hr	4
Mgat3	4hr_and_5hr	4
Msi2	4hr_and_5hr	4
Mtf2	4hr_and_5hr	4
Myo1c	4hr_and_5hr	4
Ncan	4hr_and_5hr	4
Ndc1	4hr_and_5hr	4
Nifk	4hr_and_5hr	4
Nlk	4hr_and_5hr	4
Nptxr	4hr_and_5hr	4
Nrxn3	4hr_and_5hr	4
Numbl	4hr_and_5hr	4
Pdzd2	4hr_and_5hr	4
Pi4ka	4hr_and_5hr	4
Plekha2	4hr_and_5hr	4
Plekha5	4hr_and_5hr	4
Plekhg5	4hr_and_5hr	4
Plxdc2	4hr_and_5hr	4
Plxna2	4hr_and_5hr	4
Ppapdc1a	4hr_and_5hr	4
Ppm1h	4hr_and_5hr	4
Ppp4r4	4hr_and_5hr	4
Prkce	4hr_and_5hr	4
Prss23	4hr_and_5hr	4
Prss23os	4hr_and_5hr	4
Ptprz1	4hr_and_5hr	4
Pvrl1	4hr_and_5hr	4
Pxdn	4hr_and_5hr	4
Rgs4	4hr_and_5hr	4
Rgs7	4hr_and_5hr	4
Ric8	4hr_and_5hr	4
Rims1	4hr_and_5hr	4
Rnd3	4hr_and_5hr	4
Rnh1	4hr_and_5hr	4
Rpl19	4hr_and_5hr	4
Set	4hr_and_5hr	4
Setd8	4hr_and_5hr	4
Sez6l	4hr_and_5hr	4
Sh2d5	4hr_and_5hr	4
Shisa4	4hr_and_5hr	4
Slc24a4	4hr_and_5hr	4
Slc30a3	4hr_and_5hr	4
Slc39a14	4hr_and_5hr	4
Slitrk1	4hr_and_5hr	4
Slitrk3	4hr_and_5hr	4
Slitrk4	4hr_and_5hr	4
Smpd1	4hr_and_5hr	4
Sorcs3	4hr_and_5hr	4
Spats2l	4hr_and_5hr	4
Spock3	4hr_and_5hr	4
Sprn	4hr_and_5hr	4
Ssbp3	4hr_and_5hr	4
Ssfa2	4hr_and_5hr	4
St18	4hr_and_5hr	4
Stx1b	4hr_and_5hr	4
Svil	4hr_and_5hr	4
Syne1	4hr_and_5hr	4
Tmem35	4hr_and_5hr	4
Trnp1	4hr_and_5hr	4
Ttyh1	4hr_and_5hr	4
Vhl	4hr_and_5hr	4
Vimp	4hr_and_5hr	4
Vldlr	4hr_and_5hr	4
Wbscr17	4hr_and_5hr	4
Zmiz1	4hr_and_5hr	4
1500017E21Rik	5hr	2
1810009A15Rik	5hr	2
2210408F21Rik	5hr	2
2810403D21Rik	5hr	2
4930524O07Rik	5hr	2
9430041J12Rik	5hr	2
A330069E16Rik	5hr	2
A830080D01Rik	5hr	2
AA465934	5hr	2
Acot10	5hr	2
Acsm2	5hr	2
Aim1l	5hr	2
Amd1	5hr	2
Ankrd44	5hr	2
Ano6	5hr	2
Aoc2	5hr	2
Appl1	5hr	2
Arhgap32	5hr	2
Arhgef40	5hr	2
Arr3	5hr	2
Ascc3	5hr	2
AY074887	5hr	2
B4galt1	5hr	2
Batf3	5hr	2
Brap	5hr	2
Brcc3	5hr	2
Brd1	5hr	2
Brox	5hr	2
C230021G24Rik	5hr	2
Ceacam19	5hr	2
Chpf2	5hr	2
Churc1	5hr	2
Cit	5hr	2
Clcc1	5hr	2
Cnih3	5hr	2
Cntn5	5hr	2
Col4a3	5hr	2
Col5a2	5hr	2
Commd7	5hr	2
Cry1	5hr	2
Csmd1	5hr	2
Csnk1d	5hr	2
Cst3	5hr	2
Ctnna3	5hr	2
Cxcr2	5hr	2
Dcdc2a	5hr	2
Dgki	5hr	2
Dhps	5hr	2
Dmxl2	5hr	2
Dpy19l3	5hr	2
Drd4	5hr	2
Efna1	5hr	2
Elk3	5hr	2
Epha2	5hr	2
Erc2	5hr	2
Erdr1	5hr	2
Espn	5hr	2
Fam161a	5hr	2
Fanca	5hr	2
Ftcd	5hr	2
Fyn	5hr	2
Gba	5hr	2
Gdf3	5hr	2
Gid8	5hr	2
Gm10052	5hr	2
Gm10134	5hr	2
Gm11032	5hr	2
Gm11034	5hr	2
Gm11131	5hr	2
Gm11497	5hr	2
Gm11696	5hr	2
Gm12088	5hr	2
Gm13075	5hr	2
Gm13528	5hr	2
Gm13835	5hr	2
Gm14290	5hr	2
Gm14536	5hr	2
Gm14741	5hr	2
Gm15027	5hr	2
Gm15541	5hr	2
Gm15564	5hr	2
Gm15965	5hr	2
Gm16181	5hr	2
Gm16349	5hr	2
Gm16436	5hr	2
Gm21962	5hr	2
Gm22701	5hr	2
Gm22875	5hr	2
Gm23237	5hr	2
Gm23632	5hr	2
Gm23935	5hr	2
Gm24245	5hr	2
Gm24270	5hr	2
Gm24514	5hr	2
Gm26011	5hr	2
Gm26461	5hr	2
Gm26561	5hr	2
Gm26705	5hr	2
Gm26764	5hr	2
Gm26981	5hr	2
Gm27640	5hr	2
Gm28068	5hr	2
Gm28417	5hr	2
Gm29560	5hr	2
Gm3052	5hr	2
Gm4208	5hr	2
Gm4991	5hr	2
Gm5111	5hr	2
Gm6999	5hr	2
Gpnmb	5hr	2
Grasp	5hr	2
Grem2	5hr	2
Gsg1l	5hr	2
H2-T3	5hr	2
Hras	5hr	2
Hykk	5hr	2
Ifi203	5hr	2
Il17f	5hr	2
Il1r1	5hr	2
Jarid2	5hr	2
Kctd1	5hr	2
Kdm5a	5hr	2
Klhl40	5hr	2
Kpna2-ps	5hr	2
Larp1b	5hr	2
Lars2	5hr	2
Lef1	5hr	2
Lemd1	5hr	2
Lhfp	5hr	2
Lmtk3	5hr	2
Loxl2	5hr	2
Lrrc7	5hr	2
Mettl21b	5hr	2
Mettl7a3	5hr	2
Micall1	5hr	2
Mir8097	5hr	2
Mlip	5hr	2
Mmel1	5hr	2
Mnt	5hr	2
Mrgprc2-ps	5hr	2
Ms4a1	5hr	2
Msantd2	5hr	2
Mybl2	5hr	2
Myo9b	5hr	2
Nrg1	5hr	2
Nrg3	5hr	2
Nrxn2	5hr	2
Nudc	5hr	2
Olfm4	5hr	2
Osbp	5hr	2
Pcsk2	5hr	2
Pde4d	5hr	2
Pex5l	5hr	2
Pitpnm2os1	5hr	2
Ppp1r8	5hr	2
Ppp2ca	5hr	2
Pramel4	5hr	2
Prex1	5hr	2
Prickle1	5hr	2
Ptx3	5hr	2
Pum2	5hr	2
Pxmp4	5hr	2
Rgs17	5hr	2
Rgs3	5hr	2
Rgs6	5hr	2
Rnf121	5hr	2
Robo3	5hr	2
Rtn4r	5hr	2
Rtn4rl2	5hr	2
Rwdd3	5hr	2
Sec31a	5hr	2
Sec63	5hr	2
Sema3e	5hr	2
Sertm1	5hr	2
Setd1a	5hr	2
Sez6	5hr	2
Siglec1	5hr	2
Sipa1l1	5hr	2
Slain2	5hr	2
Slbp	5hr	2
Slc25a20	5hr	2
Slc26a4	5hr	2
Slc28a3	5hr	2
Slc2a9	5hr	2
Slc31a1	5hr	2
Slc7a11	5hr	2
Slc7a14	5hr	2
Slc9a9	5hr	2
Slirp	5hr	2
Smarcc2	5hr	2
Smim13	5hr	2
Snai2	5hr	2
Snx17	5hr	2
Socs6	5hr	2
Spc24	5hr	2
Ssh2	5hr	2
Ssr2	5hr	2
Stam	5hr	2
Sv2c	5hr	2
Synb	5hr	2
Tbk1	5hr	2
Tceanc	5hr	2
Tcf7l2	5hr	2
Tdrd7	5hr	2
Tes3-ps	5hr	2
Tll1	5hr	2
Trank1	5hr	2
Trmt13	5hr	2
Trpm2	5hr	2
Tspan5	5hr	2
Tsr1	5hr	2
Ttf1	5hr	2
Ttyh3	5hr	2
Tubgcp4	5hr	2
Tulp3	5hr	2
Txndc9	5hr	2
Tyro3	5hr	2
Uso1	5hr	2
Usp19	5hr	2
Usp32	5hr	2
Xaf1	5hr	2
Zc3hc1	5hr	2
Zfp711	5hr	2
Zfp804a	5hr	2
Zfp92	5hr	2
Zmym2	5hr	2

## Sheet: group1_1hr_DAVID
Category	Term	Count	Percent	P-value	Benjamini
UP_KEYWORDS	Phosphoprotein	142	58.7	4.1e-20	8.7e-18
GOTERM_CC_DIRECT	cytoplasm	122	50.4	1.4e-12	4.5e-10
UP_KEYWORDS	Nucleus	90	37.2	4.3e-12	4.5e-10
GOTERM_CC_DIRECT	nucleus	112	46.3	2e-11	3.1e-09
UP_KEYWORDS	Cytoplasm	84	34.7	3e-10	2.1e-08
GOTERM_MF_DIRECT	protein binding	90	37.2	2.5e-10	1.1e-07
UP_KEYWORDS	Ubl conjugation	40	16.5	2.1e-08	1.1e-06
UP_KEYWORDS	Acetylation	62	25.6	5.5e-08	2.4e-06
GOTERM_CC_DIRECT	cytosol	45	18.6	1.3e-07	1.3e-05
UP_KEYWORDS	Transcription regulation	41	16.9	7.9e-07	2.8e-05
UP_KEYWORDS	Transcription	41	16.9	1.8e-06	5.5e-05
GOTERM_CC_DIRECT	nucleolus	26	10.7	4.2e-06	0.00034
GOTERM_MF_DIRECT	poly(A) RNA binding	33	13.6	2.6e-06	0.00054
UP_KEYWORDS	mRNA splicing	12	5	2.6e-05	0.0007
UP_KEYWORDS	Isopeptide bond	23	9.5	0.00018	0.0038
UP_KEYWORDS	Methylation	23	9.5	0.0002	0.0038
UP_KEYWORDS	Alternative splicing	71	29.3	0.00016	0.0039
UP_KEYWORDS	Biological rhythms	8	3.3	0.00025	0.004
UP_KEYWORDS	mRNA processing	12	5	0.00024	0.0042
UP_KEYWORDS	Coiled coil	50	20.7	0.00034	0.0051
UP_KEYWORDS	RNA-binding	16	6.6	0.0009	0.013
GOTERM_CC_DIRECT	synaptic vesicle	8	3.3	0.00043	0.022
GOTERM_CC_DIRECT	nucleoplasm	38	15.7	0.00037	0.023
UP_KEYWORDS	Nucleotide-binding	31	12.8	0.002	0.026
GOTERM_BP_DIRECT	circadian rhythm	9	3.7	4e-05	0.027
GOTERM_CC_DIRECT	intracellular ribonucleoprotein complex	12	5	0.00071	0.032
GOTERM_MF_DIRECT	protein heterodimerization activity	17	7	0.00041	0.034
GOTERM_MF_DIRECT	transcription regulatory region sequence-specific DNA binding	6	2.5	0.0004	0.041
UP_KEYWORDS	Activator	15	6.2	0.0035	0.041
UP_KEYWORDS	Actin-binding	9	3.7	0.0035	0.043
GOTERM_BP_DIRECT	regulation of transcription, DNA-templated	49	20.2	3.3e-05	0.044
GOTERM_BP_DIRECT	RNA splicing	12	5	0.00013	0.045
GOTERM_BP_DIRECT	positive regulation of transcription from RNA polymerase II promoter	27	11.2	0.00011	0.048

## Sheet: group2_5hr_DAVID
Category	Term	Count	Percent	P-value	Benjamini
UP_KEYWORDS	Alternative splicing	59	29.4	4.4e-05	0.0092
UP_KEYWORDS	Phosphoprotein	79	39.3	0.00045	0.046

## Sheet: group3_4hr_DAVID
Category	Term	Count	Percent	P-value	Benjamini
GOTERM_MF_DIRECT	poly(A) RNA binding	45	21.3	3.8e-16	1.2e-13
UP_KEYWORDS	Acetylation	66	31.3	1.5e-12	3.2e-10
UP_KEYWORDS	Ribonucleoprotein	20	9.5	2e-11	2.1e-09
UP_KEYWORDS	Phosphoprotein	110	52.1	5e-11	3.5e-09
GOTERM_CC_DIRECT	intracellular ribonucleoprotein complex	19	9	1.6e-09	4.5e-07
GOTERM_CC_DIRECT	membrane	104	49.3	2.5e-08	3.6e-06
UP_KEYWORDS	Ribosomal protein	13	6.2	1.8e-07	7.6e-06
UP_KEYWORDS	Isopeptide bond	27	12.8	1.6e-07	8.5e-06
GOTERM_CC_DIRECT	myelin sheath	13	6.2	3e-07	2.1e-05
GOTERM_CC_DIRECT	ribosome	13	6.2	2.4e-07	2.2e-05
GOTERM_CC_DIRECT	extracellular exosome	50	23.7	2.7e-06	0.00015
GOTERM_BP_DIRECT	translation	18	8.5	3.8e-07	0.00032
KEGG_PATHWAY	Ribosome	11	5.2	3e-06	0.00037
KEGG_PATHWAY	Protein processing in endoplasmic reticulum	11	5.2	1.1e-05	0.0007
GOTERM_CC_DIRECT	nucleolus	23	10.9	1.6e-05	0.00075
UP_KEYWORDS	Nucleotide-binding	33	15.6	3.3e-05	0.0011
GOTERM_MF_DIRECT	structural constituent of ribosome	13	6.2	9.8e-06	0.0017
UP_KEYWORDS	Ubl conjugation	29	13.7	7.8e-05	0.0023
UP_KEYWORDS	RNA-binding	16	7.6	0.00021	0.0054
UP_KEYWORDS	Chaperone	9	4.3	0.00024	0.0055
UP_KEYWORDS	Transport	32	15.2	0.00034	0.007
GOTERM_MF_DIRECT	chaperone binding	7	3.3	8.5e-05	0.0098
GOTERM_BP_DIRECT	ribosome biogenesis	8	3.8	2.5e-05	0.011
GOTERM_MF_DIRECT	RNA binding	20	9.5	0.00019	0.011
UP_KEYWORDS	ATP-binding	25	11.8	0.00058	0.011
GOTERM_MF_DIRECT	nucleotide binding	36	17.1	0.00017	0.012
GOTERM_MF_DIRECT	heat shock protein binding	6	2.8	0.00015	0.013
GOTERM_CC_DIRECT	eukaryotic 48S preinitiation complex	4	1.9	0.00035	0.014
GOTERM_CC_DIRECT	mitochondrion	31	14.7	0.00078	0.027
GOTERM_MF_DIRECT	unfolded protein binding	6	2.8	0.00078	0.038

## Sheet: group4_4hr_5hr_DAVID
Category	Term	Count	Percent	P-value	Benjamini
GOTERM_CC_DIRECT	membrane	79	67.5	9.9e-14	1.9e-11
UP_KEYWORDS	Membrane	75	64.1	7.4e-09	1.3e-06
GOTERM_CC_DIRECT	postsynaptic membrane	11	9.4	5.2e-07	5e-05
UP_KEYWORDS	Glycoprotein	42	35.9	6.4e-07	5.5e-05
GOTERM_CC_DIRECT	postsynaptic density	11	9.4	1e-06	6.6e-05
UP_KEYWORDS	Synapse	12	10.3	1.9e-06	0.00011
UP_KEYWORDS	Phosphoprotein	63	53.8	3.8e-06	0.00017
GOTERM_CC_DIRECT	plasma membrane	50	42.7	6.4e-06	0.00025
GOTERM_CC_DIRECT	synapse	14	12	5.5e-06	0.00026
UP_KEYWORDS	Postsynaptic cell membrane	8	6.8	3.1e-05	0.00077
UP_KEYWORDS	Signal	43	36.8	2.3e-05	0.0008
UP_KEYWORDS	Cell junction	14	12	2.8e-05	0.00082
UP_KEYWORDS	Cell membrane	37	31.6	5.6e-05	0.0012
UP_SEQ_FEATURE	topological domain:Cytoplasmic	37	31.6	3.2e-06	0.0013
UP_SEQ_FEATURE	glycosylation site:N-linked (GlcNAc...)	39	33.3	6.4e-05	0.0065
GOTERM_CC_DIRECT	cell junction	14	12	0.00021	0.0066
UP_SEQ_FEATURE	transmembrane region	45	38.5	3.5e-05	0.0071
UP_SEQ_FEATURE	signal peptide	36	30.8	5.2e-05	0.0071
UP_KEYWORDS	Transmembrane	53	45.3	0.00054	0.0094
UP_KEYWORDS	Transmembrane helix	53	45.3	0.00051	0.0098
UP_KEYWORDS	Isopeptide bond	14	12	0.001	0.014
UP_KEYWORDS	Calcium	13	11.1	0.00094	0.015
UP_KEYWORDS	Disulfide bond	29	24.8	0.0014	0.019
GOTERM_CC_DIRECT	neuronal cell body	11	9.4	0.00089	0.021
GOTERM_CC_DIRECT	protein complex	12	10.3	0.00085	0.023
UP_KEYWORDS	Leucine-rich repeat	7	6	0.0027	0.033
UP_KEYWORDS	Alternative splicing	38	32.5	0.003	0.034
UP_KEYWORDS	Ubl conjugation	17	14.5	0.0035	0.038
GOTERM_CC_DIRECT	dendrite	10	8.5	0.0018	0.039
UP_KEYWORDS	Ion transport	10	8.5	0.0041	0.041

## Sheet: group5_1hr_4hr_5hr_DAVID
Category	Term	Count	Percent	P-value	Benjamini
UP_KEYWORDS	Phosphoprotein	61	57.5	5.5e-08	8.9e-06
GOTERM_CC_DIRECT	dendrite	14	13.2	1.1e-06	0.0002
UP_KEYWORDS	Synapse	9	8.5	0.00018	0.0075
UP_KEYWORDS	Developmental protein	15	14.2	9.6e-05	0.0078
UP_KEYWORDS	Cytoplasm	36	34	0.00018	0.0097
UP_KEYWORDS	Alternative splicing	37	34.9	0.00041	0.013
GOTERM_CC_DIRECT	cell projection	13	12.3	0.00024	0.022
UP_KEYWORDS	Cell projection	11	10.4	0.00082	0.022
GOTERM_CC_DIRECT	cytoplasm	51	48.1	0.00041	0.024
GOTERM_CC_DIRECT	synapse	10	9.4	0.001	0.03
GOTERM_CC_DIRECT	perinuclear region of cytoplasm	12	11.3	0.00072	0.032
GOTERM_CC_DIRECT	postsynaptic membrane	7	6.6	0.00091	0.032
GOTERM_CC_DIRECT	membrane	51	48.1	0.0016	0.041

## Sheet: group6_1hr_4hr_DAVID
Category	Term	Count	Percent	P-value	Benjamini
UP_KEYWORDS	Phosphoprotein	67	65	4.1e-12	6.6e-10
UP_KEYWORDS	Acetylation	41	39.8	2.6e-11	2.1e-09
GOTERM_CC_DIRECT	neuron projection	15	14.6	1.1e-08	2.2e-06
UP_KEYWORDS	Cytoplasm	42	40.8	2e-07	1.1e-05
GOTERM_CC_DIRECT	cytoplasm	57	55.3	1.5e-07	1.5e-05
UP_KEYWORDS	Methylation	17	16.5	3e-06	0.00012
GOTERM_CC_DIRECT	myelin sheath	9	8.7	3.6e-06	0.00019
GOTERM_CC_DIRECT	extracellular exosome	31	30.1	3.1e-06	0.00021
GOTERM_CC_DIRECT	synapse	12	11.7	2.6e-05	0.0011
UP_KEYWORDS	Cell junction	12	11.7	0.00012	0.0039
UP_KEYWORDS	Synapse	9	8.7	0.00015	0.004
GOTERM_CC_DIRECT	cell-cell adherens junction	9	8.7	0.00013	0.0044
GOTERM_CC_DIRECT	membrane	51	49.5	0.00025	0.0075
GOTERM_MF_DIRECT	protein binding	40	38.8	3.2e-05	0.0083
GOTERM_CC_DIRECT	cytosol	20	19.4	0.0006	0.012
GOTERM_MF_DIRECT	cadherin binding involved in cell-cell adhesion	9	8.7	0.0001	0.013
GOTERM_CC_DIRECT	dendrite	10	9.7	0.00052	0.014
GOTERM_CC_DIRECT	postsynaptic density	7	6.8	0.00096	0.017
GOTERM_CC_DIRECT	neuronal cell body	10	9.7	0.00096	0.018
GOTERM_CC_DIRECT	melanosome	5	4.9	0.0013	0.022
UP_KEYWORDS	Cell cycle	10	9.7	0.0015	0.033
GOTERM_CC_DIRECT	actin cytoskeleton	6	5.8	0.0027	0.039
GOTERM_CC_DIRECT	nuclear pore	4	3.9	0.0035	0.047

## Sheet: group7_1hr_5hr_DAVID
Category	Term	Count	Percent	P-value	Benjamini
UP_KEYWORDS	Phosphoprotein	10	62.5	0.0015	0.078
UP_KEYWORDS	Nucleus	8	50	0.002	0.053
