# Supplementary material for: A novel environment-evoked transcriptional signature predicts reactivity in single dentate granule neurons
Source: Nat Commun. 2018 Aug 6;9:3084. doi: 10.1038/s41467-018-05418-8 (PMC6079101; doi:10.1038/s41467-018-05418-8)
Supplement: Supplementary file 8 — Supplementary Data 5 [file 41467_2018_5418_MOESM8_ESM.xlsx]

## Sheet: Sheet1
		All Nuclei
	Population Sorted	HC FOS-	HC FOS low	1hr FOS-	1hr FOS low	1hr FOS high	4hr	5hr	A>A ARC+FOS-	A>A ARC+FOS+	A>C ARC+FOS-	A>C ARC+FOS+
	NEUN+PROX1+CTIP2+	24 (100%)	25 (88%)	29 (93%)	30 (93%)	27 (96%)	74 (92%)	96 (61%)	142 (91%)	144 (90%)	48 (96%)	48 (100%)
	NEUN+PROX1-CTIP2+	29 (100%)	NA	28 (100%)	NA	31 (93%)	NA	NA	NA	NA	NA	NA
	NEUN+PROX1-CTIP2-	32 (100%)	NA	32 (100%)	NA	32 (100%)	NA	NA	NA	NA	NA	NA
	NEUN+PROX1+CTIP2-	33 (90%)	NA	33 (66%)	NA	30 (100%)	NA	NA	NA	NA	NA	NA
	nuclei sequenced (% nuclei analyzed)
		Mice
	Population Sorted	HC FOS-	HC FOS low	1hr FOS-	1hr FOS low	1hr FOS high	4hr	5hr	A>A ARC+FOS-	A>A ARC+FOS+	A>C ARC+FOS-	A>C ARC+FOS+
	NEUN+PROX1+CTIP2+	2	2	1	1	1	2	4	4	4	2	2
	NEUN+PROX1-CTIP2+	1	NA	1	NA	1	NA	NA	NA	NA	NA	t
	NEUN+PROX1-CTIP2-	2	NA	2	NA	2	NA	NA	NA	NA	NA	NA
	NEUN+PROX1+CTIP2-	2	NA	2	NA	2	NA	NA	NA	NA	NA	NA
